# Supplementary material for: The sperm epigenome does not display recurrent epimutations in patients with severely impaired spermatogenesis
Source: Clin Epigenetics. 2020 May 6;12:61. doi: 10.1186/s13148-020-00854-0 (PMC7204326; doi:10.1186/s13148-020-00854-0)
Supplement: Supplementary file 1 — Additional file 1: Table S1 Clinical parameters. Table S2.MEST, H19, XIST and DDX4 methylation values obtained by DBS for the 133 sperm samples. Table S3. WGBS statistics. Table S4. WGBS methylation values for the 50 imprinting controls regions. Table S5. Annotations and WGBS methylation values for the 2764 soma-sperm DMRs. Table S6. WGBS methylation values for the Luján et al. 2019 DMRs. Table S7. Annotations and WGBS methylation values for the NC-NMO DMRs. Table S8. Primers for generating amplicons for targeted bisulfite sequencing. Table S9. Average WGBS methylation values (minimum coverage 5) for the subset of CpGs analysed by DBS in 17 NC-NMO DMR. Table S10. Statistical comparison of WGBS and WGBS CpG subset values (WGBS_s5). Table S11. Average DBS methylation values in 17 NC-NMO DMR. Table S12. Statistical tests concerning NC-NMO DMRs. Table S13. Methylation values of the 14 CpG sites in the H19 locus. Table S14. CpG3 methylation values in the T and G alleles in the TG group. Table S15. Statistical tests concerning individual CpG sites of H19. (XLSX 1,188 kb) [file 13148_2020_854_MOESM1_ESM.xlsx]

## Sheet: Table S1 (Clin param)
	Table S1: Clinical parameters
Patient_ID	Analysis	Age	Testicular Vol. (>15cm3)	FSH (2-10 U/l)	LH (1-7 U/l)	Total Testosterone (>12 nmol/l)	SHBG (11-71 nmol/l)	Free Testosterone (>250 pmol/l)	Prolactin (<500 mU/l)	Estradiol (<250 pmol/l)	PSA (<4 ug/l)	Free T (>250 pmol/l) DHT (0.5-2.0 nmol/l)	Ejaculate Vol. (≥1.5ml)	pH (≥7.2)	Total Sperm Counts (≥39 Mill)	Sperm Conc. (≥15 mill/ml)	Prog Motility (≥32%)	Norm. Morphology (≥4%)	Vitality (>58%)	Round cells (mill/ml)	Leucocytes (<1 mill/ml)	Glucosidase (>20 mU/Ejac.)	Fructose (>13 μmol/Ejac.)	Zinc (>2.4 μmol/Ejac)	Swim up Sperm Concentration (mill/ml)
N2	Screening; WGBS _NC	36	30	1.1	2.3	17.1	38	332	89	53	1.1	0.99	3.6	8.1	451.8	125.5	44	4	74	1.1	0.2	31.4	43.4	14.6	95
N4	Screening; WGBS _NC	34	29	1.9	2.1	17.6	29	403	124	68	0.6	1.01	4.2	8.1	501.9	119.5	54	4	66	0	0	297.1	53.7	11.4	65.3
N5	Screening; WGBS _NC	31	35	2.8	2.8	16.7	32	359	166	77	1.1	0.89	4.8	7.9	408	85	54	6	80	0.6	0	150.6	39.6	9.8	36.2
N7	Screening; WGBS _NC	35	14.5	3.9	2.8	14.9	29	333	128	71	0.5	0.56	4.5	8.3	262.4	58.3	65	3	83	0.8	0	65.7	107.3	3.2	16.5
N8	Screening; WGBS _NC	35	19.5	1.5	1.9	21.6	29	512	172	98	0.6	0.74	4	7.9	153.6	38.4	58	5	79	0.7	0.1	105.4	34.2	12.3	17.8
VN1	Screening; Validation_NC	36	33	2.2	3.6	13.7	25	327	163	102	1.5	0.72	5.4	8.1	260.8	48.3	43	3	83	14.2	2.3	117.3	58.2	18.2	24.5
VN2	Screening; Validation_NC	44		6.5	3.4	18.2	28	427	103	126	1.1		3.2	7.9	73.3	22.9	51	3	66	1.7	0.3	102.3	104.5	2.2	8.1
VN3	Screening; Validation_NC	41	19	2.1	2.2	28.3	49	510	305	144			3.5	8.1	109.9	31.4	45	3	73	1.2	0.2	114.3	55.9	4.2	9.4
VN4	Screening; Validation_NC	41	21.5	5.9	4	27.5	30	672	208	182	0.9	0.66	4	8.1	63.6	15.9	39	4	62	1	0.3	89.7	72	7.2	2.8
VN6	Screening; Validation_NC	38	21.5	3.7	3.6	23.2	54	372	154	78	0.3	0.69	3.2	8.1	266.6	83.3	45	4	67	6.2	0.5	99.2	55	6.9	8.9
VN7	Screening; Validation_NC	31	14	3.7	2.7	20.5	31	464	194	138	0.4	1.06	4.2	8.1	85.3	20.3	49	4	68	1.4	0.2	97.2	87.3	7.7	7
VN8	Screening; Validation_NC	37	11.5	2.4	2.1	11.9	27	269	400	61	0.4		3.7	7.9	68.8	18.6	68	4	87	0.4	0	61.8	42.9	14.2	9.8
VN9	Screening; Validation_NC	35	17	5	4.8	29.2	52	508	104	76	0.6	1.29	3.1	7.8	133.3	43	54	4	73	1	0	132.7	42.3	4.1	16.3
VN10	Screening; Validation_NC	33	21.5	3.5	2.2	14.9	32	315	227	65	0.4		5.6	7.9	283.4	50.6	50	5	66	1.2	0.8	66	122.1	5.8	26.3
VN11	Screening; Validation_NC	30	14.5	4.3	4.5	48	59	884	101	174	0.4	2.2	4.3	8.3	82.6	19.2	42	5	69	1.1	0.4	54	59.1	3.2	5
VN12	Screening; Validation_NC	33	22.5	3.1	3.1	17.9	32	389	199	94	0.7		4	7.9	161.6	40.4	45	5	65	5.3	0.2	196.9	68.9	6.8	7.2
VN13	Screening; Validation_NC	32	21.5	2.7	3	21.4	47	374	326	65	0.9	0.86	2.6	7.5	69.4	26.7	41	5	59	0.7	0.1	93.8	27.3	8.6	21
VN14	Screening; Validation_NC	33	11.75	2.5	3.4	16.9	30	377	196	96	0.5	0.75	3.6	8.1	90.7	25.2	42	5	70	0.7	0.1	46.5	51.7	7.7	5.7
VN15	Screening; Validation_NC	27	15	3.9	2.1	18.4	28	432	239	75	0.5		4.5	8.7	93.2	20.7	51	5	72	0.3	0	56.9	82.5	5.3	16.5
VN17	Screening	34	18	3.1	3.6	13.2	21	341	128	58	0.8		5	7.4	342	68.4	42	5	52	1.1	0	173.9	63.5	18.9	10.1
VN18	Screening; Validation_NC	46	18.5	3.1	3	17.8	38	348	144	50	0.5	0.88	3.8	8.3	341.2	89.8	41	6	57	1.6	0.5	102.7	75.5	4	25.6
VN19	Screening; Validation_NC	44	21.5	4.9	3.3	13.4	37	255	238	63	0.8		5	7.8	232	46.4	53	6	70	0.4	0.1	129.9	96.9	10.1	19.3
VN21	Screening; Validation_NC	30	59.5	3	2.5	18.4	42	338	129	66	0.5	1.03	5.2	8	133.6	25.7	54	6	70	1.1	0	254.1	70.7	13.1	7.6
VN22	Screening; Validation_NC	34	20.5	3.5	1.9	23.1	61	337	150	70	0.2	1.14	4.3	8.5	308.7	71.8	48	7	82	3.2	0.1	104.6	100.5	3.3	25.1
VN23	Screening; Validation_NC	36	40	3.5	2.2	21.6	35	460	70	76	0.3	0.93	5.3	8	282	53.2	54	3	68	2.2	0.1	81.7	78.2	2.5	23.6
VN24	Screening; Validation_NC	32		3.8	2.5	12.1	22	303	176	74		0.77	3.8	8.1	118.2	31.1	56	5	80	0.5	0	89.1	48.9	5.2	19
VN25	Screening	38	19.5	3.5	1.7	8.1	18	214	126	122	0.6	0.61	4.7	8.1	106.7	22.7	53	3	80	2.5	0.4	110	114.2	16.2	4.5
S1	Screening	47	18	4.6	5.9	29	69	401	231	56	1.4	1.21	4.9	8.1	654.2	133.5	44	4	55	1.9	0	228.7	62.9	15.1	32.9
S2	Screening	37	25	5.5	3.3	24.6	39	502	376	70	0.4	1.1	3.6	8.3	447.5	124.3	50	6	74	5.3	0.2	140	11.3	11.8	9.5
S3	Screening	31	20.5	3.4	5.1	22.1	40	434	154	160	1	0.54	6.9	8.1	249.8	36.2	55	6	91	8.2	6.6	231.4	133.8	6.4	27.4
S4	Screening	38	23	3	2.9	15.5	33	323	180	67	0.3	1.01	3.5	8.1	112.4	32.1	49	6	67	1.2	0	143.1	80.1	9.4	11.4
S5	Screening	37	25	3.3	2.2	18.7	24	476	222	46	0.6	0.84	4.1	8.3	107.8	26.3	43	6	63	7.1	5.1	71.7	20.1	6.3	6.1
S6	Screening	34	27.5	1.6	2.5	12.7	36	245	201	39	0.5	1.14	5.4	7.8	344.5	63.8	46	4	69	1.1	0	110.2	60.9	14.6	20.4
S7	Screening	44	14.5	6.2	3.3	18.3	39	353	160		2	1.36	4.7	8.1	236.4	50.3	52	5	69	1.2	0.4	87.9	104.8	10.3	16.6
S8	Screening	37	26.5	4	2	15.4	31	333	130	77	0.5	1.16	3.4	8.1	269.6	79.3	51	4	73	0.5	0	151.2	36.1	5	16.6
S9	Screening	36	38	2.6	3.6	18.7	39	362	152	66	0.5	0.86	3.6	8.1	141.8	39.4	48	6	68	0.4	0				30.5
S10	Screening	34	15	2.6	3.8	20.9	60	303	198	38	0.4	1.13	5.6	8.1	191.5	34.2	55	5	84	1.6	0.1	115.3	96.6	20.4	10.1
S11	Screening	40	37.5	1.1	2.3	10.5	21	265	100	59	0.2	0.68	3.8	8.3	77.5	20.4	50	6	78	1.2	0	21.8	54.8	3.3	9.5
S12	Screening	40	29	1.4	1	15.3	33	319	243	53	0.2	0.96	2.5	8	236.3	94.5	56	7	79	1.3	0.2				38.8
S13	Screening	31	35.5	1.9	2.6	11.5	19	306	225	67	0.6	0.52	4.3	8.1	160.8	37.4	49	5	54	0	0	70	56.5	8.9	24.7
OAT1	Screening; WGBS_AMO	28	8.5	14.9	9.5	14.7	15	440	133	117	0.9	0.78	4	8.1	5.6	1.4	21	3	64	2	0.3	18.6	77.5	5.3	0.2
OAT2	Screening; WGBS_AMO	32	31	3.3	2.3	24.5	41	484	94	73	0.3	0.95	7.4	7.9	14.3	1.9	7	2	34	0.5	0	32.2	92.8	2.6	0.1
OAT3	Screening; WGBS_AMO	34	10	18.2	7.9	12.4	43	212	204	71	0.8		5.9	7.9	3.5	0.6	36			0.8	0	53.4	112	5.4	0.4
OAT5	Screening; WGBS_AMO	31	14	5.8	2.4	16.5	18	468	95	167	1.2		10.1	8.2	3	0.3	3			0.4	0.4	75.7	141.3	15.3	0.1
OAT7	Screening; WGBS_AMO	33	8	22.4	5.3	19.3	51	312	203	42	0.5	0.85	4.3	8.3	0.9	0.2	25			1	0.1	113.9	73.4	8.4	0.1
OAT15	Screening; WGBS_NMO	53	17.5	6.1	2.6	11.8	31	247	126		0.7		5.5	8	16	2.9	49	2	62	1.6	0.5	53	104	6.2	1.1
OAT17	Screening; WGBS_NMO	25	20	2.4	1.8	18.2	34	382	167	52	0.1	1.48	2.5	8.1	10.3	4.1	11	1	58	2.2	0.5				0.1
OAT18	Screening; WGBS_NMO	35	5.5	12.7	5.1	11.4	23	278	274		0.9		4.6	7.9	5.1	1.1	23	2	58	0.5	0	165.3	29.4	21.5	0.6
OAT19	Screening; WGBS_NMO	35	16	11.4	6.6	25.8	36	560	52	52	0.2	0.94	5	8.5	8	1.6	46	3	55	0.3	0.1	30.7	105.1	6.2	0.3
OAT20	Screening; WGBS_NMO	44	24.5	7.7	4.1	17.7	25	433	351	117			3.6	8.3	5.4	1.5	31	3		1.4	0.1	99.4	72.4	7.4	0.3
OAT21	Screening; WGBS_NMO	38	8.5	11.5	3.4	23.2	53	377	181	108	0.3	1.71	6.6	7.9	13.9	2.1	19	1	53	1	0	203.7	222.9	12.6	0.3
VOAT2	Screening and Validation_NMO	38	16.5	14.1	10	10.7	28	234	137	107	1.6		4	7.7	1.6	0.4	34			4.8	0.6	74.4	76.1	11.6	0.1
VOAT16	Screening and Validation_NMO	36	23	5.7	3.8	18.9	24	482	184	73	0.4	0.52	4.6	8.1	2.8	12.9	33	2	70	0.2	0	122	98	8.3	0.8
VOAT17	Screening and Validation_NMO	37	20.5	9	6.1	8.8	28	189	181		0.4		3.5	7.9	9.5	2.7	36	2	50	0.6	0.2	128.2	67.9	6.8	1.9
VOAT19	Screening and Validation_NMO	38	15	8.7	5.1	13.3	20	352	98	147	0.9	0.49	4	8.1	12.8	3.2	32	3	51	0.9	0.4	33	33.8	7.8	1.4
VOAT20	Screening and Validation_NMO	43	20	2.5	3.1	20.8	49	351	110	108	0.8	1.22	4.5	8.3	14.4	3.2	28	1	54	1.1	0.3	63.1	97.2	4.6	1.1
VOAT23	Screening and Validation_NMO	37	28.5	5.9	1	9	36	167	239	39	0.2	0.92	4.3	8.1	15.9	3.7	12	1	57	6.4	0	135.3	135.4	10.7	0.1
VOAT24	Screening and Validation_NMO	36	19	4.2	3.3	11.8	34	233	307	67	1		3.5	7.9	13.3	3.8	30	1	45			117	58.5	9.6
VOAT25	Screening and Validation_NMO	40	29.5	7.4	8	24	36	513	410	65	0.4		1.8	8	6.8	3.8	50	3	66
VOAT27	Screening and Validation_NMO	39	25	2.4	3	27.7	38	591	171	61	0.9		3	8.1	15.9	5.3	46	3	53	2.3	0	95	24.2	1.6	1.2
VOAT28	Screening and Validation_NMO	37	12.5	5.4	4.4	13.4	23	333	480	67	0.4		5	8.1	35.5	7.1	37	1	70	4.6	0	85.5	69.9	21.8	0.4
VOAT32	Screening and Validation_NMO	32	19.5	17.1	6.2	27.8	77	347	232	92	0.3	1.85	9.8	7.7	16.7	1.7	42	0	61	0.3	0	239.7	225	38.4	0.5
VOAT35	Screening and Validation_NMO	41	12	5.6	4.8	25.4	31	599	128	134	1.1	1.31	5.3	8.7	22.8	4.3	45	0	73	1.3	0.7	79.3	75.3	11.6	0.3
VOAT36	Screening and Validation_NMO	46	14.5	5.7	3.1	15.4	51	240	94	61	0.8	1.16	5.9	7.9	10.6	1.8	45	1	58	0.4	0	91.6	125.2	16.5	0.5
VOAT40	Screening and Validation_NMO	34	20	8	2.6	24.2	41	477	136	76	0.4		6.9	7.9	27.6	4	47	4	72	0.8	0	69.9	176.7	12.9	1.4
VOAT41	Screening and Validation_NMO	37	13	11.6	4.2	14.6	26	345	156	59	0.6	1.03	5.6	8	23	4.1	51	3	68	0.5	0	111.5	111.7	3.3	1.8
VOAT42	Screening and Validation_NMO	33	11.5	8.7	8.9	40.9	91	485	147	93	0.2	2.13	3.5	8.1	16.1	4.6	40	1	57	1	0.2	75.3	52.8	4.3	2.4
VOAT46	Screening and Validation_NMO	42	17	6.6	7.2	18.7	49	310	160	163	0.4		6.7	8.9	31.5	4.7	26	3	64	0.4	0	79.8	98.1	17.6	1.9
VOAT47	Screening and Validation_NMO	40	14	5.5	6.2	16	49	258	165	77	0.5		5	7.9	35.5	7.1	30	3	51	1	0	112.3	100.3	3.5	1.9
VOAT49	Screening and Validation_NMO	33	13	3.4	4	24.5	38	508	191	77	0.4		5.1	8.1	38.8	7.6	41	0	61	0.7	0.1	46.9	32.2	2.9	1.9
VOAT50	Screening and Validation_NMO	34	12	3.1	2.4	20	36	412	360	48	0.2	0.67	3.7	7.8	33.3	9	36	3	50	1.1	0	89.8	75.1	5.9	5.2
SOAT1	Screening	50	19.5	7.2	4.8	21.7	66	293	354	74	0.4		6.3	8.1	19.5	3.1	38	1	73	0.2	0	89.7	134.4	5.8	0.7
SOAT2	Screening	29	36.5	3,,7	2.3	21	29	495	158	53	0.5	1.18	5	7.9	7.5	1.5	26	4	50	0.3	0	48.8	82.2	5.1	0.6
SOAT3	Screening	33	10.5	5.5	1.8	6.8	22	162	300	88	0.4		3.1	8.3	2.8	0.9	45					80.7	87.4	6.4
SOAT4	Screening	24	12.5	5.3	4.3	31.6	32	769	112	158	0.5	1.03	6.2	8.3	6.8	1.1	40	5	62	1.3	1.2	32	123.6	1	0.5
SOAT5	Screening	42	24	4.2	5	14.9	33	309	352	46	1.3	1.01	5.5	7.9	7.7	1.4	11	2	19	0.6	0.2	103.9	61.2	6.6	0.7
SOAT6	Screening	30	10	10.5	5.5	21	42	396	158	95	0.1	0.77	5	8.1	0.5	0.1	21			0.3	0.1	67	165.3	0.5	0.1
SOAT7	Screening	28	12	28.5	8.8	42.7	89	525	248	84	0.7		5.8	7.9	1.2	0.2	26			0.1	0	52	77.4	14.6	0.1
SOAT9	Screening	41	6.5	26.3	7.9	11.5	44	192	333	59	0.5		4	7.9	6.4	1.6	47	2	57	0.6	0	142.3	59.4	10.7	0.9
SOAT10	Screening	40	13	8.6	3.7	14.2	36	277	169	78	1		5.2	8.5	10.9	2.1	25	3	60			85.3	99.7	1.6
SOAT11	Screening	36	21	8.1	2.8	17	51	269	205	72	0.5	0.83	6.9	7.9	13.1	1.9	49	1	70	0.2	0	173.3	154.9	14.5	0.8
SOAT12	Screening	41	20	7.7	2.3	10.6	22	262	132	70	2.6	0.58	5.3	7.8	3.2	0.6	21		66	0.4	0	27.4	138.7	10.9	0.4
SOAT14	Screening	37	15	6.6	2	30.6	63	463	177	38	1	0.83	4.8	7.9	13	2.7	55	5	72	0.2	0	46.8	64.1	12	0.3
SOAT15	Screening	31	15.5	9.7	4.4	17.4	49	285	316	83	0.5		4.3	7.9	7.3	1.7	37	4	50	1.2	0.1	139.1	68.2	9.6	0.6
SOAT16	Screening	33	12	6.5	2.9	10	20	257	195	97	0.9		2.5	7.7	4	1.5	26		53	1.8	0.2	38.1	54.8	7	0.1
SOAT17	Screening	41	21.5	12.1	4.9	16.7	48	275	149	58	0.6		5.2	7.9	4.7	0.9	39	2	54	0.9	0.1	80.9	102.2	13.2	0.1
SOAT18	Screening	35	26.5	2.8	2.1	15.6	33	326	102	124	1.2		8.3	7.9	83.8	10.2	21	0	58	12	0.4	503.1	87.2	23.4	0.2
SOAT19	Screening	33	14	16.6	8.3	25.6	40	519	222	78	0.8		3.2	8.1	3.5	1.1	30	0	52	10.8	5.7	81.4	89	2	0.1
SOAT20	Screening	34	14.5	6.9	2.2	11.3	30	239	147	113	0.3		7.8	8.1	4.7	0.6	17			0.4	0	116.8	232.6	10.3	0.1
SOAT21	Screening	45	8	10.7	4.5	11.8	23	289	188	91	0.8		3.8	7.9	5.7	1.5	29	2		0.3	0	75.4	48	16.7	0.1
SOAT22	Screening	33	17	10.7	3.4	11	32	224	365	107	0.4		3.9	8.1	12.9	3.3	46	3	72	0.4	0	41	59	6.4	0.8
SOAT23	Screening	32	12	9.7	8.3	11.4	29	246	150	118	0.5		4.9	7.9	24.5	5	54	5	62	0.3	0	96.9	99.8	8	2.2
SOAT24	Screening	33	8.5	16.6	7.5	13.5	26	316	204	105	1		5	7.9	5	1	17		0	0.3	0	51.7	36.9	6.3	0.2
SOAT25	Screening	34	8.5	3.7	3.2	16.7	25	410	154	69	0.8		4.2	7.9	5.9	1.4	33	1	65	0.4	0	51.7	89.3		0.1
SOAT27	Screening	40	19.5	2.6	3.1	22	43	411	182	76	1.2	1.44	6.8	8.1	123.1	18.1	18	3	46	1.8	0.3	248.7		21	0.7
SOAT28	Screening	30	16	4.8	1.5	17.5	27	416	133	45	0.7		4.2	8.1	4.6	1.1	52	4	62	0.2	0	65.4	55.3	8.4	0.6
SOAT29	Screening	37	22	6.8	4.1	15.6	49	251	139	106	1.3		4.7	7.7	25.9	5.5	43	5	64	2.5	0.2	105.7	133.5	15.6	0.2
SOAT30	Screening	39	16	5.4	13.2	13.5	32	281	237	130	0.6		4.7	7.8	16	3.4	54	1	67	0.7	0.2	89.6	116	14.8	1.6
SOAT31	Screening	36	10.5	10.7	5.4	20.3	46	357	206	80	0.6		5	8	55	11	39	4	61	1.4	0.1	61.4	106.4	4.6	2.1
SOAT32	Screening	41	18	3.9	2.1	6.9	19	176	136	141	0.3		4.5	8.1	18.9	4.2	33		52	0.7	0.1	85.1	77.9	12.1	0.1
SOAT33	Screening	43	22	7.3	4.1	15.3	43	269	179	58	0.3		3.2	7.7	64.3	20.1	45	1	83	1.5	0.1	80.4	94.7	2.1	11.5
SOAT34	Screening	36	12.5	3.9	3.8	44.6	92	539	153	100	0.2		3.8	8.1	19.8	5.2	27	3	49	3.8	0.5	157.9	46.5	18.7	0.7
SOAT35	Screening	32	22	9.4	2.9	15.4	33	321	203	63	1.1		4.5	8.1	24.8	5.5	36	6	74	3.4	0	51.8	59.3	5	2.4
SOAT36	Screening	21	15.5	2.2	5.6	18.6	48	312	311	94	0.3		4.9	7.9	32.8	6.7	38	4	53	2	0.8	52.5	77.8	1.8	2.4
SOAT37	Screening	45	20	6.3	4.8	26.3	43	511	232	69	0.5		5.4	7.9	7	1.3	21	1	nd	1.5	0.5	122.2	69.4	31.1	0.4
SOAT38	Screening	36	12.5	11.1	2.6	16.6	34	344	157	97	0.3		5	8.1	37.5	7.5	40	2	69	0.7	0	70.4	103.6	5	0.6
SOAT39	Screening	39	27.5	4.1	1.8	28.5	69	393	72	96	0.2	0.81	6.7	7.9	22.8	3.4	27	2	50	1	0	138.8	85.4	11.1	1.5
SOAT40	Screening	37	18	9	3.7	13.4	25	319	182	60	0.6		3.1	7.7	7.8	3.5	47	2	63	0.8	0.2	83.2	55.5	3.9	0.6
SOAT41	Screening	32	23	3.6	5.1	12.9	12	409	164	62	0.7		3.1	7.4	25.1	8.1	48	3	50	0.3	0	127.8	20.8	14.7	5.5
SOAT42	Screening	33	9.5	3.3	6.8	10.2	19	269	145		0.6		3.5	8.3	29.4	8.4	49	3	64	0.8	0	118	25.6	5.8	2.8
SOAT43	Screening	44	19	6.4	5.1	12.4	28	276	92	111	0.8		3.2	7.9	28.8	9	55	6	74	2.2	0.2	12.6	21.7	1.9	1.4
SOAT44	Screening	36	12.5	4.3	3.1	7.3	17	196	198	58	0.3	0.34	5.4	7.9	51.3	9.5	36	1	63	1.4	0	323.2	128.5	7.5	4.9
SOAT45	Screening	36	12	9.3	2.5	8.6	32	171	239	54	1.9		3.5	7.7	33.6	9.6	40	4	69	2.1	1.2	32.6	55	2.6	1.9
SOAT46	Screening	33	22	4.9	1.6	24.9	46	456	134	64	0.9	1.48	4	8.2	6	1.5	40	2	58	0.2	0	37.4	122.3	13	0.7
SOAT47	Screening	42	8.5	11.8	3.6	19	34	402	190	88	1	0.71	4.4	8.3	9.7	2.2	16	2	41	0.4	0.2	93.3	100.8	8.7	0.6
SOAT48	Screening	35	18	3.3	2.9	11.5	20	300	212	55	0.4	0.96	5.5	7.9	14.3	2.6	29	1	60	0.8	0	152.3	111.2	14.1	1
SOAT49	Screening	42	15	7	1.3	15.7	31	340	150	59	1.3	0.98	3.5	8.1	4.2	1.2	29	1	61	0.2	0	35	50.2	9.7	0.6
SOAT50	Screening	40	23.5	2.9	3.2	18.6	33	399	76	47	0.3	0.62	3.7	8.3	12.2	3.3	52	1	53	1.8	0	73.4	82	3.3	0.7
SOAT51	Screening	28	26	1.8	2.7	26.4	27	675	198	111	0.7	0.93	3.9	7.9	12.5	3.2	46	4	70	2	0.4	49.2	76.7	7.2	0.7
SOAT52	Screening	45	18	4.9	1.9	34.8	47	683	194	120	0.4	1.63	4	7.9	17.2	4.3	48	1	68	0.3	0	70.8	99.3	6.2	1.8
SOAT53	Screening	30	29.5	5.3	2.9	28.2	51	493	264	66	0.7		4.3	8.3	21.9	5.1	52	3	74	1.4	0	75.8	91.4	2.1	1.7
SOAT54	Screening	40	17	3.3	2.9	32	59	517	120	109	0.5		9.3	7.9	13	1.4	58	4	68	0.2	0.1	104.1	125.8	11.2	1.4
SOAT56	Screening	27	15	13.2	6.6	17.5	64	234	323	72			4.8	7.9	15.4	3.2	21	4	42	0.8	0.3	140.1	105.3	4.9	0.9
SOAT57	Screening	44	27	7	2.3	14.8	26	350	222	42	0.5		3.4	7.9	27.9	8.2	14	3	57	0.7	0	25.3	69	8.9	0.2
SOAT59	Screening	40	14.5	5.8	5	13.5	39	249	166	69	0.5		3.2	7.8	18.6	5.8	48	1	62	0.4	0	98.1	38.8	7	1.9
SOAT60	Screening	39	11	5.3	3.8	11.9	38	220	121	65	0.9		2.6	7.9	12.7	4.9	48	4	64	0.4	0	35.2	30.9	10.7	3
SOAT61	Screening	37	24	4.8	1	15.2	70	185	118	79	0.9		3.5	8.1	31.9	9.1	24	2	37	3.7	0	116.8	79.2	6.3	1
SOAT62	Screening	29	16	6.7	4.1	22.8	30	536	344	80	0.3		3.3	7.9	1	0.3	42			0.2	0	95	60.7	8.9	0.3
SOAT65	Screening	26	14.5	3.9	3	23.9	19	699	225	167	1.1	0.86	7.3	7.9	11.7	1.6	25	2	51	0.4	0.1	98	68.7	13.9	0.1
SOAT66	Screening	24	10	1.5	2	9.8	19	257	236	109		0.6	3	8.3	16.2	5.4	49	3	70	0.9	0	18.3	46.8	3.5	1.3
SOAT67	Screening	41	14.5	5.7	4.9	17.7	36	357	99	62	1	0.98	3.2	8.3	20.2	6.3	46	3	63	12.3	0.1	88.2	35.2	3.1	0.5
SOAT68	Screening	32	11.5	3.7	2	12.7	25	301	88	84	0.3	1.21	10.3	8	24.7	2.4	47	3	70	0.2	0.1	210.8	174.3	24.1	1
SOAT69	Screening	27	23	3.4	3	8.5	12	261	157	101	0.7	0.65	4.3	8.1	0.4	0.1	22			4.1	0.3	131.1	79.7	11.1	0.1

## Sheet: Table S2 (Screen DBS)
Table S2: MEST, H19, XIST and DDX4 methylation values obtained by DBS for the 133 sperm samples
Patient_ID	MEST	H19	PC1	PC2	Group	XIST	DDX4	somatic DNA contamination
N2	0.006	0.968	-0.0190087	0.00223771	NC	0.012	0.004	No
N4	0.007	0.972	-0.0215143	-0.00103674	NC	0.004	0.003	No
N5	0.007	0.96	-0.0121283	0.0064401	NC	0.002	0.004	No
N7	0.009	0.97	-0.0187038	-0.00135493	NC	0.01	0.005	No
N8	0.006	0.962	-0.0143157	0.00597613	NC	0.005	0.005	No
VN1	0.021	0.967	-0.00888045	-0.00887171	NC	0.012	0.012	No
VN2	0.007	0.972	-0.0215143	-0.00103674	NC	0.003	0.014	No
VN3	0.006	0.982	-0.029959	-0.00648527	NC	0.01	0.005	No
VN4	0.006	0.968	-0.0190087	0.00223771	NC	0.01	0.006	No
VN6	0.005	0.967	-0.0188496	0.00364295	NC	0.009	0.007	No
VN7	0.005	0.93	0.0100906	0.0266965	NC	0.006	0.005	No
VN8	0.005	0.963	-0.0157209	0.00613522	NC	0.008	0.007	No
VN9	0.006	0.956	-0.00962267	0.00971455	NC	0.008	0.004	No
VN10	0.006	0.967	-0.0182265	0.00286078	NC	0.007	0.007	No
VN11	0.006	0.96	-0.0127513	0.00722227	NC	0.005	0.005	No
VN12	0.008	0.966	-0.0161982	0.00191952	NC	0.008	0.006	No
VN13	0.005	0.978	-0.0274534	-0.00321082	NC	0.006	0.008	No
VN14	0.008	0.97	-0.0193269	-0.000572763	NC	0.007	0.007	No
VN15	0.006	0.974	-0.0237017	-0.00150071	NC	0.01	0.006	No
VN17	0.006	0.959	-0.0119692	0.00784534	NC	0.009	0.007	No
VN18	0.008	0.98	-0.0271485	-0.00680346	NC	0.011	0.007	No
VN19	0.005	0.973	-0.0235426	-9.54739e-05	NC	0.007	0.005	No
VN21	0.006	0.965	-0.0166622	0.00410692	NC	0.007	0.005	No
VN22	0.005	0.958	-0.0118101	0.00925057	NC	0.011	0.004	No
VN23	0.006	0.974	-0.0237017	-0.00150071	NC	0.004	0.005	No
VN24	0.006	0.958	-0.011187	0.00846841	NC	0.006	0.007	No
VN25	0.005	0.965	-0.0172852	0.00488908	NC	0.008	0.007	No
S1	0.005	0.965	-0.0172852	0.00488908	NC	0.009	0.004	No
S2	0.005	0.971	-0.0219782	0.00115067	NC	0.003	0.013	No
S3	0.028	0.968	-0.00530113	-0.0149699	NC	0.002	0.007	No
S4	0.006	0.972	-0.0221373	-0.00025457	NC	0.008	0.01	No
S5	0.006	0.967	-0.0182265	0.00286078	NC	0.006	0.006	No
S6	0.006	0.967	-0.0182265	0.00286078	NC	0.008	0.006	No
S7	0.005	0.976	-0.0258891	-0.00196468	NC	0.01	0.006	No
S8	0.007	0.963	-0.0144748	0.00457089	NC	0.009	0.007	No
S9	0.007	0.977	-0.0254251	-0.00415209	NC	0.008	0.007	No
S10	0.005	0.973	-0.0235426	-9.54739e-05	NC	0.018	0.003	No
S11	0.007	0.974	-0.0230786	-0.00228288	NC	0.01	0.006	No
S12	0.007	0.967	-0.0176034	0.00207861	NC	0.009	0.004	No
S13	0.007	0.963	-0.0144748	0.00457089	NC	0.01	0.005	No
OAT1	0.369	0.46	0.604506	0.0348309	AMO	0.685	0.724	yes
OAT2	0.232	0.776	0.271981	-0.0549024	AMO	0.197	0.443	yes
OAT3	0.21	0.773	0.26062	-0.0358256	AMO	0.498	0.435	yes
OAT5	0.157	0.914	0.117312	-0.0822236	AMO	0.202	0.244	yes
OAT7	0.075	0.816	0.142872	0.0429749	AMO	0.009	0.093	yes
OAT15	0.007	0.973	-0.0222964	-0.00165981	NMO	0.003	0.001	No
OAT17	0.008	0.945	0.0002273	0.015004	NMO	0.058	0.015	No
OAT18	0.016	0.962	-0.00808497	-0.00184553	NMO	0.007	0.003	No
OAT19	0.061	0.951	0.028557	-0.0301892	NMO	0.021	0.049	No
OAT20	0.02	0.956	-0.00089969	-0.00123578	NMO	0.007	0.008	No
OAT21	0.012	0.964	-0.0121416	3.69913e-05	NMO	0.023	0.022	No
VOAT2	0.012	0.969	-0.0160524	-0.00307836	NMO	0.044	0.003	No
VOAT16	0.02	0.96	-0.00402836	-0.00372806	NMO	0.004	0.003	No
VOAT17	0.014	0.969	-0.0148063	-0.00464269	NMO	0.01	0.008	No
VOAT19	0.012	0.959	-0.00823075	0.00315234	NMO	0.007	0.006	No
VOAT20	0.021	0.95	0.00441638	0.00172047	NMO	0.043	0.006	No
VOAT23	0.015	0.984	-0.0259157	-0.0147709	NMO	0.007	0.011	No
VOAT24	0.006	0.975	-0.0244838	-0.00212378	NMO	0.007	0.004	No
VOAT25	0.005	0.949	-0.00477057	0.0148582	NMO	0.007	0.004	No
VOAT27	0.01	0.972	-0.019645	-0.00338324	NMO	0.009	0.006	No
VOAT28	0.006	0.982	-0.029959	-0.00648527	NMO	0.005	0.006	No
VOAT32	0.003	0.956	-0.0114919	0.012061	NMO	0.006	0.011	No
VOAT35	0.013	0.964	-0.0115185	-0.000745175	NMO	0.014	0.006	No
VOAT36	0.004	0.969	-0.021037	0.00317897	NMO	0.041	0.003	No
VOAT40	0.005	0.967	-0.0188496	0.00364295	NMO	0.007	0.004	No
VOAT41	0.005	0.969	-0.0204139	0.00239681	NMO	0.006	0.005	No
VOAT42	0.006	0.974	-0.0237017	-0.00150071	NMO	0.027	0.011	No
VOAT46	0.017	0.973	-0.0160657	-0.00948147	NMO	0.021	0.007	No
VOAT47	0.006	0.971	-0.0213552	0.0003685	NMO	0.008	0.004	No
VOAT49	0.012	0.972	-0.0183989	-0.00494757	NMO	0.01	0.007	No
VOAT50	0.008	0.919	0.0205636	0.0312038	NMO	0.009	0.006	No
SOAT1	0.009	0.978	-0.0249611	-0.00633949	NMO	0.013	0.003	No
SOAT2	0.008	0.975	-0.0232377	-0.00368811	NMO	0.007	0.004	No
SOAT3	0.039	0.931	0.0304928	-0.000520191	NMO	0.068	0.098	yes
SOAT4	0.035	0.949	0.0139215	-0.00860678	NMO	0.021	0.09	yes
SOAT5	0.029	0.957	0.00392577	-0.00889835	NMO	0.024	0.073	yes
SOAT6	0.009	0.798	0.115829	0.105813	AMO	0.025	0.007	unclear
SOAT7	0.122	0.956	0.0626534	-0.0810167	AMO	0.003	0.408	yes
SOAT9	0.03	0.947	0.0123705	-0.00344981	NMO	0	0.072	yes
SOAT10	0.003	0.947	-0.00445238	0.0176687	NMO	0.046	0.008	No
SOAT11	0.013	0.961	-0.00917201	0.00112403	NMO	0.008	0.003	No
SOAT12	0.028	0.956	0.00408487	-0.00749311	NMO	0.064	0.041	yes
SOAT14	0.008	0.976	-0.0240199	-0.00431118	NMO	0.009	0.011	No
SOAT15	0.006	0.964	-0.01588	0.00472999	NMO	0.011	0.007	No
SOAT16	0.042	0.958	0.0112435	-0.0196896	NMO	0.037	0.104	yes
SOAT17	0.007	0.967	-0.0176034	0.00207861	NMO	0.003	0.005	No
SOAT18	0.012	0.959	-0.00823075	0.00315234	NMO	0.046	0.011	No
SOAT19	0.015	0.977	-0.0204405	-0.0104094	NMO	0.02	0.007	No
SOAT20	0.019	0.965	-0.00856226	-0.00606124	NMO	0.05	0.081	yes
SOAT21	0.007	0.972	-0.0215143	-0.00103674	NMO	0.036	0.004	No
SOAT22	0.021	0.957	-0.00105879	-0.00264102	NMO	0.022	0.046	No
SOAT23	0.005	0.961	-0.0141566	0.00738136	NMO	0.008	0.007	No
SOAT24	0.06	0.947	0.0310626	-0.0269148	NMO	0.031	0.028	No
SOAT25	0.003	0.972	-0.0240065	0.00209193	NMO	0.003	0.003	No
SOAT27	0.005	0.966	-0.0180674	0.00426602	NMO	0.01	0.004	No
SOAT28	0.005	0.951	-0.00633491	0.0136121	NMO	0.004	0.003	No
SOAT29	0.009	0.963	-0.0132286	0.00300656	NMO	0.003	0.013	No
SOAT30	0.009	0.959	-0.0101	0.00549884	NMO	0.026	0.008	No
SOAT31	0.027	0.97	-0.00748853	-0.0154339	NMO	0.013	0.008	No
SOAT32	0.005	0.969	-0.0204139	0.00239681	NMO	0.038	0.005	No
SOAT33	0.006	0.975	-0.0244838	-0.00212378	NMO	0.006	0.004	No
SOAT34	0.009	0.967	-0.0163573	0.00051428	NMO	0.006	0.006	No
SOAT35	0.005	0.959	-0.0125922	0.0086275	NMO	0.01	0.004	No
SOAT36	0.027	0.957	0.00267963	-0.00733401	NMO	0.047	0.011	No
SOAT37	0.009	0.985	-0.0304363	-0.010701	NMO	0.007	0.009	No
SOAT38	0.005	0.963	-0.0157209	0.00613522	NMO	0.006	0.007	No
SOAT39	0.045	0.953	0.0170236	-0.0189207	NMO	0.056	0.106	yes
SOAT40	0.003	0.959	-0.0138384	0.0101918	NMO	0.019	0.015	No
SOAT41	0.008	0.959	-0.010723	0.00628101	NMO	0.007	0.004	No
SOAT42	0.005	0.95	-0.00555274	0.0142351	NMO	0.003	0.005	No
SOAT43	0.007	0.968	-0.0183856	0.00145554	NMO	0.01	0.006	No
SOAT44	0.01	0.947	-9.0893e-05	0.0121935	NMO	0.009	0.01	No
SOAT45	0.008	0.964	-0.0146339	0.00316566	NMO	0.011	0.006	No
SOAT46	0.011	0.974	-0.0205863	-0.00541154	NMO	0.013	0.008	No
SOAT47	0.026	0.96	-0.000289936	-0.00842106	NMO	0.025	0.056	No
SOAT48	0.01	0.964	-0.0133877	0.00160132	NMO	0.012	0.006	No
SOAT49	0.027	0.964	-0.00279553	-0.0116955	NMO	0.022	0.024	No
SOAT50	0.009	0.975	-0.0226146	-0.00447028	NMO	0.011	0.007	No
SOAT51	0.009	0.973	-0.0210503	-0.00322414	NMO	0.008	0.009	No
SOAT52	0.006	0.954	-0.00805834	0.0109607	NMO	0.014	0.008	No
SOAT53	0.006	0.97	-0.020573	0.000991569	NMO	0.004	0.006	No
SOAT54	0.009	0.967	-0.0163573	0.00051428	NMO	0.006	0.004	No
SOAT56	0.006	0.91	0.026357	0.0383758	NMO	0.012	0.006	No
SOAT57	0.009	0.976	-0.0233968	-0.00509335	NMO	0.018	0.009	No
SOAT59	0.008	0.974	-0.0224555	-0.00306504	NMO	0.005	0.006	No
SOAT60	0.013	0.966	-0.0130828	-0.00199131	NMO	0.004	0.007	No
SOAT61	0.008	0.973	-0.0216734	-0.00244197	NMO	0.007	0.006	No
SOAT62	0.005	0.964	-0.0165031	0.00551215	NMO	0.003	0.012	No
SOAT65	0.032	0.944	0.0159631	-0.00314494	NMO	0.066	0.233	yes
SOAT66	0.008	0.957	-0.00915869	0.00752715	NMO	0.005	0.005	No
SOAT67	0.006	0.962	-0.0143157	0.00597613	NMO	0.004	0.046	No
SOAT68	0.005	0.961	-0.0141566	0.00738136	NMO	0.009	0.011	No
SOAT69	0.006	0.97	-0.020573	0.000991569	NMO	0.002	0.025	No

## Sheet: Table S3 (WGBS stats)
Table S3: WGBS statistics
Group	Sample	Duplication	Aligned	Coverage	Conversion (λ-DNA)	Methylation
NC	N2	0.32	1	17	1	0.71
	N4	0.25	0.99	13	1	0.71
	N5	0.32	1	16	1	0.69
	N7	0.25	0.99	13	1	0.71
	N8	0.32	1	16	1	0.71
AMO	OAT1	0.33	1	16	1	0.72
	OAT2	0.36	1	15	1	0.72
	OAT3	0.33	0.99	15	1	0.73
	OAT5	0.36	1	16	1	0.72
	OAT7	0.34	0.99	16	1	0.71
NMO	OAT15	0.31	0.99	14	1	0.72
	OAT17	0.34	0.99	13	1	0.7
	OAT18	0.31	0.99	14	1	0.73
	OAT19	0.31	1	14	1	0.7
	OAT20	0.32	0.99	14	1	0.71
	OAT21	0.3	0.98	16	1	0.72

## Sheet: Table S4 (ICRs)
Table S4: WGBS methylation values for the 50 imprinting controls regions
Imprinted DMR name	Number CpGs	Methylation origin	Germline derived	Location (hg38)	BL1	SP1	BL2	SP2	NC2	NC4	NC5	NC7	NC8	OAT1	OAT2	OAT3	OAT5	OAT7	OAT15	OAT17	OAT18	OAT19	OAT20	OAT21
PPIEL:Ex1-DMR	39	M	Oocyte gDMR	chr1:39558954-39559868	0.591905	0.006201	0.753829	0.0022222	0	0	0	0.0064935	0.007196	0.472971	0.055716	0.243125	0.083322	0.180741	0.0018797	0.0087184	0.0283847	0.0081197	0	0.0093661
DIRAS3:TSS-DMR	88	M	Oocyte gDMR	chr1:68049750-68051862	0.575749	0.0089296	0.598752	0.0237483	0.0044071	0.0094664	0.0053782	0.0049044	0.0125947	0.425996	0.220317	0.222266	0.0550119	0.0575474	0.0217631	0.0248369	0.0174603	0.0104336	0.0107919	0.0240329
DIRAS3:Ex2-DMR	39	M	Oocyte gDMR	chr1:68046822-68047803	0.605008	0.0426004	0.671818	0.0331776	0	0.023448	0.0183271	0.0023923	0.0365713	0.475527	0.18033	0.330804	0.176486	0.226706	0.0345442	0.0635938	0.0277526	0.0406479	0.0197789	0.0541681
GPR1-AS:TSS-DMR	86	M	Oocyte gDMR	chr2:206202243-206204721	0.887308	0.0524849	0.878649	0.0444141	0.0448707	0.0900279	0.0241028	0.0308774	0.0409501	0.664099	0.327731	0.392686	0.150757	0.1472	0.0421607	0.0816003	0.0777517	0.0490916	0.0440385	0.0476721
ZDBF2/GPR1:IG-DMR	439	P	Sperm gDMR-secondary DMR	chr2:206249859-206271820	0.55392	0.438125	0.568758	0.458843	0.40231	0.447168	0.403095	0.460423	0.367828	0.467459	0.487256	0.44085	0.465733	0.457504	0.48792	0.451636	0.476721	0.427745	0.469124	0.491111
NAP1L5:TSS-DMR	57	M	Oocyte gDMR	chr4:88697033-88698086	0.724824	0.0046053	0.483634	0.0103445	0.0062338	0.0107071	0.0076023	0.0033333	0.0058401	0.439123	0.203952	0.168067	0.182638	0.0805996	0.0020661	0.0157895	0.0106782	0.0105411	0.0055556	0.0037433
VTRNA2–1:DMR	76	M	Oocyte gDMR	chr5:136079113-136080956	0.216115	0.0034483	0.501638	0.003108	0.0024155	0.0106706	0.0014493	0.0023869	0.0053717	0.359572	0.123318	0.0423557	0.0727859	0.0120445	0.0019048	0.0453808	0.0066886	0.0249808	0.00375	0.033255
FAM50B:TSS-DMR	90	M	Oocyte gDMR	chr6:3848848-3850125	0.687759	0	0.650214	0	0.0038706	0.0048452	0.0087443	0	0.0052858	0.380452	0.138753	0.19833	0.0887178	0.0726919	0.0060714	0.0371264	0.0212585	0.0082354	0.0052209	0.0156118
PLAGL1:alt-TSS-DMR	143	M	Oocyte gDMR	chr6:144006941-144008751	0.675449	0.0079781	0.64011	0.0035714	0.0090947	0.0031273	0.0013939	0.0016584	0.0070926	0.409119	0.287179	0.273187	0.187993	0.0646079	0.0028802	0.0859127	0.0023419	0.0045378	0.0090049	0.0156164
IGF2R:Int2-DMR	74	M	Oocyte gDMR	chr6:160005526-160006529	0.803094	0	0.677991	0.10129	0.0400589	0	0.0092109	0.0112293	0.0017361	0.538658	0.39486	0.341898	0.26345	0.0711257	0.0553336	0.0033333	0.0469156	0.0127581	0.0097656	0.0662731
WDR27:Int13-DMR	58	M	Oocyte gDMR	chr6:169654408-169655522	0.585812	0.143188	0.60315	0.341597	0.0562335	0.0756806	0.0310852	0.0917828	0.052098	0.440055	0.208807	0.239884	0.275767	0.172553	0.29567	0.0320739	0.291662	0.302339	0.0436797	0.291686
GRB10:alt-TSS-DMR	171	M	Oocyte gDMR	chr7:50781029-50783615	0.609022	0.0409975	0.626476	0.0427783	0.0154111	0.0162044	0.0155127	0.022518	0.0255515	0.460672	0.254442	0.257041	0.13049	0.133805	0.0313208	0.0590162	0.0238336	0.0271568	0.0162138	0.0305337
PEG10:TSS-DMR	119	M	Oocyte gDMR	chr7:94656225-94658648	0.527202	0.0058884	0.541923	0.0041209	0.0020455	0.0060182	0.0048404	0.0053103	0.0061131	0.358803	0.150979	0.186543	0.0730873	0.12527	0.0103691	0.0057269	0.0079626	0.0166951	0.0027174	0.0081471
MEST:alt-TSS-DMR	226	M	Oocyte gDMR	chr7:130490281-130494547	0.553282	0.0119951	0.62761	0.0027275	0.0050182	0.0061228	0.0044433	0.0061291	0.0111667	0.368195	0.213498	0.223157	0.152658	0.0624501	0.0036224	0.0518236	0.0049812	0.0421863	0.0119227	0.010715
SVOPL:alt-TSS-DMR	31	M	Oocyte gDMR	chr7:138663373-138664324	0.53614	0.0387201	0.450587	0.0173611	0.0077877	0.0274271	0.015812	0.0306584	0.0376996	0.397224	0.135764	0.0530272	0.0661467	0.0732143	0.0104167	0.0574165	0.0438459	0.0357217	0.0147569	0.0316311
HTR5A:TSS-DMR	55	M	Oocyte gDMR	chr7:155071009-155071672	0.638546	0.0069444	0.691138	0	0.003168	0	0.0022222	0.0029138	0.0036376	0.447525	0.218988	0.379146	0.0185083	0.136337	0.001773	0.0440396	0.0020202	0.0039983	0.0020892	0.0212617
ERLIN2:Int6-DMR	37	M	Oocyte gDMR	chr8:37747474-37748570	0.504125	0.0131402	0.573208	0.003125	0.0022523	0	0.0119048	0	0	0.339521	0.205309	0.179808	0.0446332	0.0841981	0.0129679	0.0142775	0.0076167	0.0239042	0.0034722	0.013302
PEG13:TSS-DMR	193	M	Oocyte gDMR	chr8:140098048-140100982	0.695692	0.0170196	0.658692	0.0083333	0.001294	0.004112	0.0016124	0.0027569	0.0028548	0.388585	0.168033	0.22618	0.101737	0.0681661	0.0036794	0.0572459	0.0063285	0.0199534	0.0039321	0.0128604
FANCC:Int1-DMR	26	M	Oocyte gDMR	chr9:95313118-95313462	0.524895	0.0136099	0.399069	0	0.008547	0	0.0038462	0	0	0.387931	0.111021	0.225133	0.0152778	0.0783039	0.010989	0.0432468	0.0137987	0.0801564	0	0.0120401
INPP5F:Int2-DMR	52	M	Oocyte gDMR	chr10:119818534-119819215	0.706153	0	0.858083	0.0178063	0.0045918	0	0	0	0.0067967	0.389115	0.180311	0.283444	0.0757206	0.0388331	0	0.0196687	0.0039062	0.0459749	0.0141534	0
H19/IGF2:IG-DMR	250	P	Sperm gDMR	chr11:1997582-2003510	0.583744	0.833388	0.662616	0.879173	0.782946	0.769096	0.755476	0.824388	0.773156	0.500014	0.694315	0.722957	0.752592	0.791287	0.770912	0.770953	0.799624	0.746106	0.762876	0.7224
IGF2:Ex9-DMR	63	P	No-secondary DMR	chr11:2132761-2133882	0.653542	0.925459	0.599488	0.896452	0.850246	0.873895	0.847902	0.887379	0.868125	0.604891	0.807634	0.720639	0.827785	0.835236	0.822135	0.845193	0.865744	0.841345	0.888633	0.893313
IGF2:alt-TSS-DMR	33	P	Sperm gDMR	chr11:2147103-2148538	0.549179	0.924417	0.406633	0.928653	0.840468	0.859538	0.885197	0.871197	0.852865	0.498497	0.648403	0.67727	0.83542	0.834045	0.85212	0.805005	0.837547	0.856993	0.826165	0.861539
KCNQ1OT1:TSS-DMR	192	M	Oocyte gDMR	chr11:2698718-2701029	0.602668	0.0094551	0.656082	0	0.0056676	0.0041284	0.0033998	0.0010965	0.0048974	0.435305	0.269982	0.277688	0.0935192	0.0496963	0.0060069	0.0259552	0.0033217	0.0178063	0.0022727	0.022773
RB1:Int2-DMR	195	M	Oocyte gDMR	chr13:48318205-48321627	0.592197	0.0042243	0.578278	0.0060612	0.0053134	0.0028558	0.0052728	0	0.0046447	0.402006	0.158331	0.213596	0.0886209	0.0926283	0.0047739	0.0350558	0.002325	0.0110628	0.0045448	0.0082965
MEG3/DLK1:IG-DMR	64	P	Sperm gDMR	chr14:100809090-100811721	0.698954	0.93076	0.676815	0.946781	0.921688	0.874534	0.892511	0.861024	0.927118	0.664703	0.798349	0.828702	0.835533	0.821806	0.891142	0.884981	0.890134	0.911279	0.899098	0.883935
MEG3:TSS-DMR	188	P	No-secondary DMR	chr14:100824187-100827641	0.640112	0.0059075	0.663665	0.0033088	0.0036287	0.0021242	0.0033872	0.0021952	0.0086676	0.402108	0.136869	0.21561	0.119493	0.0379049	0.0067785	0.0335044	0.0028359	0.0135787	0.0042743	0.004494
MEG8:Int2-DMR	43	M	No-secondary DMR	chr14:100904404-100905082	0.380417	0.0119048	0.453466	0	0.0046296	0	0	0	0	0.401442	0.234023	0.221011	0	0.0430839	0.0086957	0	0	0.0167545	0	0.012037
MKRN3:TSS-DMR	109	M	Oocyte gDMR-secondary DMR	chr15:23561939-23567348	0.774305	0.147375	0.739072	0.12865	0.100131	0.129013	0.101289	0.0849472	0.0968003	0.540842	0.261696	0.472927	0.241879	0.135454	0.133788	0.138018	0.197091	0.131924	0.0940818	0.114897
MAGEL2:TSS-DMR	51	M	No-secondary DMR	chr15:23647278-23648882	0.581499	0.0672774	0.517611	0.0279509	0.0134797	0.0201587	0.0280045	0.007866	0.0211516	0.419471	0.134915	0.275556	0.0808863	0.116312	0.0014205	0.0144928	0.0189555	0.0652397	0.0149074	0.0171592
NDN:TSS-DMR	108	M	No-secondary DMR	chr15:23686304-23687612	0.389425	0.0222222	0.668067	0	0.0016931	0.0044369	0.0022472	0.0039216	0	0.263786	0.158595	0.168416	0.05955	0.0389797	0.0145739	0.0119961	0.0027344	0.0029412	0.0017544	0.0077376
SNRPN:alt-TSS-DMR	19	M	No-secondary DMR	chr15:24823417-24824334	0.639489	0.0242421	0.610888	0.0175682	0.0247396	0.0245726	0.0132515	0.0463542	0.0315476	0.357975	0.178889	0.272535	0.0917078	0.0766425	0.0283069	0.114434	0.0092593	0.0214693	0.0282051	0.0307682
SNRPN:Int1-DMR1	44	M	No-secondary DMR	chr15:24847861-24948682	0.772839	0.750492	0.775999	0.763139	0.68469	0.704649	0.716418	0.715767	0.701077	0.709537	0.718463	0.724997	0.712273	0.710683	0.716749	0.724463	0.731996	0.737729	0.705086	0.727321
SNRPN:Int1-DMR2	45	M	No-secondary DMR	chr15:24877880-24878758	0.351434	0.0171964	0.52227	0.0079365	0.0030688	0	0.0076923	0.0066667	0.0022173	0.26408	0.10754	0.240398	0.0574074	0.0839138	0	0.0022173	0.0032468	0.0444444	0	0
SNURF:TSS-DMR	113	M	Oocyte gDMR	chr15:24954857-24956829	0.584241	0.0021786	0.518336	0.0090909	0.003661	0	0.0041953	0.0066903	0.0047403	0.314689	0.202385	0.138744	0.0855949	0.0598098	0.0153118	0.0223437	0.0115131	0.0335295	0.0142746	0.001287
IGF1R:Int2-DMR	55	M	Oocyte gDMR	chr15:98865267-98866421	0.604679	0.000947	0.625137	0	0.0014514	0	0.0015152	0.0025	0.0016026	0.320145	0.184167	0.198737	0.0529139	0.0540904	0.0191111	0.0036859	0.0028011	0.0031447	0	0.0071666
ZNF597:3? DMR	29	M	Oocyte gDMR	chr16:3431801-3432388	0.651833	0.0121457	0.737991	0.0083333	0.0026525	0.0066667	0	0.0075758	0.0119048	0.314972	0.21454	0.179808	0.214364	0.0022989	0	0.017595	0.0038314	0.0098522	0.0057471	0.013808
ZNF597:TSS-DMR	76	P	No-secondary DMR	chr16:3442828-3444463	0.463932	0.0150178	0.406272	0.005291	0.0032051	0	0.0094942	0.0087751	0.0031299	0.308502	0.143626	0.187946	0.0344084	0.0694679	0	0.0143376	0.0008772	0.0164119	0.0115751	0.0132479
ZNF331:alt-TSS-DMR1	125	M	Oocyte gDMR	chr19:53537256-53538958	0.666354	0	0.770247	0	0.0034799	0.005727	0.0031878	0.0020979	0.0044118	0.390211	0.220003	0.223627	0.129097	0.088097	0.0128151	0.0443873	0.0039874	0.0047033	0.004948	0.0094147
ZNF331:alt-TSS-DMR2	102	M	Oocyte gDMR	chr19:53553832-53555171	0.689781	0	0.572914	0.0208333	0.0046192	0.0042517	0.0038043	0.0042208	0	0.386246	0.167546	0.350872	0.113476	0.0609524	0.0044823	0.0428613	0.0016051	0.0480681	0.0033643	0.002877
PEG3:TSS-DMR	221	M	Oocyte gDMR	chr19:56837125-56841903	0.525023	0.0185249	0.51807	0.0156142	0.0065387	0.0085309	0.0064574	0.0063303	0.0061011	0.336189	0.115764	0.188057	0.048462	0.0782347	0.0117053	0.0283936	0.0123078	0.0240436	0.0145934	0.0172095
MCTS2P:TSS-DMR	47	M	Oocyte gDMR	chr20:31546860-31548130	0.53668	0.233024	0.668479	0.181418	0.0540987	0.149638	0.0844728	0.210162	0.089425	0.505525	0.297018	0.414264	0.323532	0.160794	0.042521	0.078396	0.122707	0.0916295	0.0696393	0.0701347
NNAT:TSS-DMR	135	M	Oocyte gDMR	chr20:37520202-37522126	0.719572	0.0011761	0.700604	0.0070884	0.0068313	0.0015244	0	0.0050054	0.003663	0.54267	0.28283	0.31356	0.136126	0.116055	0.0149933	0.0725324	0.0088328	0.0320457	0.0019608	0.0138881
L3MBTL1:alt-TSS-DMR	84	M	Oocyte gDMR	chr20:43513725-43515400	0.629483	0.0138889	0.665774	0.025	0.0079176	0.0157804	0.0036075	0.0053492	0.005763	0.452115	0.119202	0.173641	0.167965	0.0767599	0.0077894	0.0431601	0.0107647	0.0203122	0.0043582	0.0065895
GNAS-NESP:TSS-DMR	257	P	No-secondary DMR	chr20:58838984-58843557	0.657395	0.0272604	0.594683	0.0226226	0.0101415	0.0091685	0.0068481	0.0075463	0.0139281	0.358854	0.126471	0.245385	0.0906251	0.0893771	0.0055669	0.0421572	0.0100217	0.0218158	0.0123467	0.0206868
GNAS-AS1:TSS-DMR	128	M	Oocyte gDMR	chr20:58850594-58852978	0.536654	0.0100718	0.500059	0.0041667	0.0040263	0.0032495	0.0029557	0.0050339	0.0022205	0.298661	0.144033	0.151619	0.0342198	0.0860629	0.0082249	0.034034	0.0027072	0.0155196	0.0022878	0.0137909
GNAS-XL:Ex1-DMR	200	M	Oocyte gDMR	chr20:58853850-58856408	0.756986	0.0068824	0.657845	0.008	0.0035412	0.0019531	0.0052088	0.0045406	0.0037168	0.421406	0.174156	0.216239	0.0476539	0.103869	0	0.030952	0.0032974	0.0312285	0.0179875	0.0103221
GNAS A/B:TSS-DMR	198	M	No-secondary DMR	chr20:58888210-58890146	0.615781	0	0.625653	0.0034483	0.0067417	0	0.0088903	0.0074985	0.001696	0.379428	0.131336	0.242371	0.127932	0.0836655	0.0326763	0.005853	0.0345017	0.0123512	0.0032468	0
WRB:alt-TSS-DMR	43	M	Oocyte gDMR	chr21:39385584-39386350	0.563021	0	0.655749	0	0.001368	0	0	0.0046563	0.0028215	0.400799	0.105483	0.246757	0.0726572	0.0202377	0.0204689	0.057771	0.005626	0.0243632	0.0147503	0.0035677
SNU13:alt-TSS-DMR	63	M	Oocyte gDMR	chr22:41681770-41682869	0.636513	0.0167159	0.540624	0.0027027	0.0015873	0.0111111	0.0070608	0	0.0063364	0.427668	0.087525	0.183681	0.06738	0.0450093	0.0074584	0.024052	0.0073834	0	0.018753	0.0019157

## Sheet: Table S5 (Sperm-soma DMRs)
Table S5: Annotations and WGBS methylation values for the 2764 soma-sperm DMRs
coordinates (hg38)	length	gene_overlap	gene_name	cgi_overlap	promoter_overlap	promoter_name	num_repeats	BL1	BL2	SP1	SP2	N2	N4	N5	N7	N8	OAT1	OAT2	OAT3	OAT5	OAT7	OAT15	OAT17	OAT18	OAT19	OAT20	OAT21
chr1:1233068-1234408	1340	TRUE	B3GALT6	TRUE	TRUE	B3GALT6	0	0.912153	0.9333	0.0780817	0.0531746	0.0265873	0.0424998	0.0437082	0.0404371	0.0525205	0.667854	0.364272	0.471233	0.372551	0.196484	0.0264908	0.137024	0.0200784	0.0418764	0.0267699	0.0358165
chr1:1373351-1374371	1020	TRUE	AURKAIP1	TRUE	TRUE	AURKAIP1	0	0.907278	0.892659	0.0236453	0.0463936	0.0242733	0.0573927	0.025223	0.0453869	0.0532128	0.634	0.343529	0.469774	0.290125	0.299014	0.0247329	0.165242	0.0555951	0.0426186	0.0276414	0.0645975
chr1:1406029-1406435	406	TRUE	MRPL20	FALSE	TRUE	MRPL20	2	0.894863	0.805636	0.0842126	0.025	0.0153579	0.0133929	0.0267857	0.038282	0.0452065	0.620312	0.199015	0.466915	0.293455	0.16841	0.0199074	0.018648	0.0651361	0.0143699	0.0268939	0.0390152
chr1:1657725-1658212	487	TRUE	CDK11B	FALSE	TRUE	CDK11B	3	0.887913	0.871389	0.00490196	0	0	0	0		0	0.675844	0.107143	0.383333		0.203009	0	0.108148	0.0104167			0
chr1:1725053-1726510	1457	TRUE	SLC35E2A	FALSE	TRUE	CDK11A	4	0.926159	0.912412	0.11105	0.0377315	0.0551272	0.173232	0.273431	0.143764	0.0299155	0.704379	0.548035	0.510263	0.285359	0.21379	0.0613728	0.0948475	0.145997	0.100449	0.0833605	0.141104
chr1:3063375-3064564	1189	TRUE	LINC00982	TRUE	TRUE	LINC00982	1	0.937205	0.932644	0.0281746	0	0.0114345	0.0294875	0.0182284	0.0214004	0.00541667	0.702534	0.335465	0.418939	0.172817	0.225172	0.0140401	0.0745576	0.0187206	0.0317851	0.0355126	0.00919118
chr1:3855912-3856312	400	TRUE	CEP104	FALSE	TRUE	DFFB,CEP104	1	0.831623	0.863834	0.0203125	0.00617284	0.00326797	0.010101	0	0	0	0.486177	0.265923	0.367055	0.14725	0.029225	0.00653595	0.124328	0.0805454	0.0505952	0	0.0602496
chr1:3858189-3859234	1045	TRUE	DFFB	TRUE	TRUE	DFFB,CEP104	0	0.861629	0.837352	0.047418	0.04662	0.0218415	0.0283189	0.0178707	0.0558793	0.0362356	0.633024	0.371174	0.350543	0.204012	0.186822	0.0179331	0.0381054	0.055866	0.125606	0.0194722	0.047858
chr1:6236416-6237279	863	TRUE	LINC00337	FALSE	TRUE	ICMT,LINC00337	3	0.818059	0.864542	0.0309343	0.0239666	0.0112123	0.0117647	0.012094	0.0168803	0.0480392	0.579185	0.256746	0.42631	0.152177	0.135125	0.0298171	0.124725	0.0265306	0.0528437	0.00854701	0.0106173
chr1:6460879-6462098	1219	TRUE	ESPN,TNFRSF25	TRUE	TRUE	ESPN,TNFRSF25	0	0.868293	0.873004	0.0559006	0.0222222	0.0218207	0.0237815	0.0214118	0.0452381	0.0386818	0.639938	0.224724	0.367722	0.106835	0.158745	0.0155344	0.0970318	0.0343749	0.0475772	0.0446113	0.044263
chr1:6579187-6579496	309	TRUE	TAS1R1	TRUE	TRUE	ZBTB48	0	0.924603	0.789517	0	0	0.0151515	0.0444444	0	0	0.00833333	0.686934	0.350414	0.354807	0.141127	0.28877	0.00925926	0.118026	0.03125	0.0832961	0.0178571	0.0735901
chr1:7769467-7770652	1185	TRUE	CAMTA1	FALSE	TRUE	VAMP3	0	0.893167	0.910764	0.0745691	0.0625652	0.0556009	0.0857143	0.081261	0.0737628	0.0828856	0.680735	0.202277	0.252972	0.250469	0.180266	0.100715	0.124986	0.0550345	0.089783	0.0723039	0.0682504
chr1:7772289-7773171	882	TRUE	VAMP3	FALSE	TRUE	VAMP3	1	0.920455	0.900762	0.0810991	0.0233801	0.0247076	0.0515625	0.0165344	0.0724387	0.128295	0.757214	0.347302	0.387618	0.181255	0.26118	0.00873016	0.077874	0.0532949	0.0939286	0.0330688	0.025
chr1:9071280-9072336	1056	TRUE	SLC2A5	FALSE	TRUE	SLC2A5	2	0.86925	0.946259	0.0339938	0.015873	0.00703125	0.00595238	0	0.0105263	0.0148962	0.492695	0.297778	0.431176	0.164522	0.174185	0.00432028	0.0160286	0.0252778	0.0141761	0.00952381	0.0296866
chr1:9538489-9539125	636	FALSE		FALSE	TRUE	SLC25A33	1	0.869209	0.854084	0.0491515	0.0306667	0.02663	0.0450514	0.00483092	0.0473836	0.0329044	0.639085	0.412588	0.538185	0.212909	0.166004	0.0660053	0.0601144	0.0430556	0.0279394	0.0377302	0.004329
chr1:10397833-10398149	316	FALSE		FALSE	TRUE	PGD	2	0.883586	0.816832	0.00757576	0	0.0245238	0	0.0166667	0.0119048	0.0623932	0.659149	0.4	0.492308	0.196667	0.283021	0.0706492	0.084127	0.0486111	0.0266667	0.031746	0.0319312
chr1:12018262-12018885	623	FALSE		FALSE	TRUE	MIIP	4	0.90568	0.962932	0.0441839	0.0253099	0.0662922	0	0.0626263	0.0204082	0.0629256	0.644807	0.160248	0.202495	0.158464	0.064028	0.0301627	0.0470238	0.12879	0.0599959	0.0445602	0.0249906
chr1:13698450-13699738	1288	FALSE		FALSE	TRUE	PRDM2	3	0.931166	0.917377	0.0440922	0.0575341	0.0284804	0.0279279	0.0152174	0.0406593	0.0315637	0.686047	0.276235	0.507599	0.071863	0.151268	0.0355126	0.0757937	0.0407563	0.0301401	0.0289925	0.0253578
chr1:13730863-13731352	489	TRUE	PRDM2	FALSE	TRUE	PRDM2	0	0.0146465	0.00568182	0.90098	0.886183	0.90753	0.860891	0.871488	0.880852	0.863623	0.134014	0.661657	0.713735	0.85621	0.658153	0.866667	0.869029	0.880854	0.809222	0.879113	0.835628
chr1:15345941-15346146	205	TRUE	FHAD1	FALSE	TRUE	FHAD1	1	0.0712704	0.0386905	0.912222	0.929798	0.931696	0.899048	0.910237	0.971429	0.877954	0.0816667	0.620956	0.579504	0.9125	0.882929	0.857778	0.895276	0.968889	0.829139	0.898596	0.944444
chr1:15944615-15945769	1154	TRUE	ZBTB17	TRUE	TRUE	ZBTB17	0	0.922474	0.945062	0.0667038	0.0833333	0.0161565	0.010119	0.0275494	0.035819	0.0290571	0.638514	0.363016	0.2176	0.223465	0.149427	0.0350972	0.0932111	0.142785	0.03617	0.00722357	0.0554485
chr1:15976452-15978272	1820	FALSE		FALSE	TRUE	ZBTB17	7	0.915799	0.899813	0.0389807	0.0163452	0.0202621	0.0446429	0.0132275	0.0374269	0.0272222	0.702125	0.259791	0.365075	0.0522769	0.120997	0.00881737	0.0901587	0.040133	0.0642617	0.00808081	0.0433828
chr1:17054665-17055484	819	FALSE		FALSE	TRUE	SDHB	5	0.890621	0.898972	0.121062	0.0672454	0.0837256	0.251824	0.0853009	0.291837	0.116344	0.64481	0.423478	0.522419	0.26484	0.152656	0.0790765	0.112868	0.279457	0.0731227	0.0515263	0.138889
chr1:19486521-19487712	1191	FALSE		FALSE	TRUE	CAPZB	7	0.88474	0.895838	0.0331732	0.00683761	0.00370879	0.0287586	0.0153409	0.00888889	0.0137202	0.759318	0.303832	0.246946	0.132588	0.149152	0.0162698	0.123089	0.0262149	0.0189512	0	0.0183144
chr1:21177519-21178836	1317	FALSE		FALSE	TRUE	EIF4G3	4	0.908658	0.943335	0.039412	0.0215256	0.0176772	0.0376167	0.023366	0.015873	0.0611682	0.807126	0.198412	0.412063	0.292981	0.174649	0.0490269	0.099881	0.11788	0.10124	0.0134503	0.069671
chr1:21551031-21551716	685	TRUE	ALPL	FALSE	TRUE	ALPL	3	0.875133	0.866223	0.0721413	0.0428442	0.0225787	0.047619	0.0166667	0.36183	0.200678	0.703664	0.38902	0.507937	0.230908	0.347004	0.0316239	0.0969697	0.312925	0.0679332	0.0714608	0.052381
chr1:21780991-21781296	305	TRUE	USP48	FALSE	TRUE	USP48	2	0.913721	0.928453	0.0162088	0.0392857	0.025	0.0709325	0.0555556		0	0.688889	0.424851	0.369907	0.333333	0.085	0.0166667	0.118783	0.0714286	0.04	0.0333333	0
chr1:21784096-21785607	1511	FALSE		FALSE	TRUE	USP48	5	0.840744	0.852355	0.0473869	0.0257517	0.0468166	0.0653828	0.0594749	0.0542758	0.0481962	0.695843	0.40112	0.309687	0.22643	0.157944	0.0354308	0.145718	0.0998168	0.0607433	0.0477019	0.0681627
chr1:23016580-23018888	2308	FALSE		FALSE	TRUE	TEX46,KDM1A	10	0.852819	0.842319	0.0643751	0.0150925	0.0657491	0.0547277	0.0352886	0.0653972	0.0842654	0.573534	0.275101	0.42686	0.160902	0.111163	0.0590559	0.104186	0.0686388	0.118805	0.0220792	0.0438896
chr1:23777257-23777623	366	TRUE	ELOA-AS1	FALSE	TRUE	ELOA-AS1,PITHD1	4	0.883677	0.880413	0.0232536	0.00493827	0.0309524	0.0277778	0.0416667		0.0416667	0.645835	0.523129	0.378932	0.254986	0.0339161	0.0297619	0.044697	0.0285714	0.0143939	0.0228571	0.0784632
chr1:23981088-23981399	311	FALSE		FALSE	TRUE	SRSF10	2	0.809499	0.775946	0.0300699	0.0193601	0.0653621	0.0376068	0.0425824	0.00961538	0.0374753	0.566536	0.195848	0.281546	0.100952	0.12963	0.032634	0.0730833	0.0169062	0.0238095	0.0227273	0.0644411
chr1:24414102-24415232	1130	TRUE	STPG1	FALSE	TRUE	NIPAL3,STPG1	4	0.85301	0.833488	0.00885714	0.0145833	0.0139699	0	0.00669643	0.0058651	0.00357143	0.571955	0.299657	0.436547	0.0929503	0.195192	0.018254	0.0596291	0.00685714	0.0169312	0.00328947	0.0396253
chr1:24640622-24641384	762	TRUE	SRRM1	FALSE	TRUE	SRRM1	3	0.938372	0.911837	0.104572	0.0619394	0.0867237	0.186555	0.117253	0.413194	0.219097	0.716262	0.312658	0.517284	0.424548	0.150615	0.0473184	0.175747	0.497064	0.0730952	0.0828523	0.105519
chr1:25549338-25550377	1039	TRUE	LDLRAP1	FALSE	TRUE	LDLRAP1	1	0.0780664	0.069277	0.924315	0.933158	0.904994	0.891135	0.884608	0.818472	0.892622	0.256416	0.646081	0.588915	0.739252	0.600429	0.94225	0.886088	0.942776	0.811948	0.930919	0.827786
chr1:25996386-25996799	413	TRUE	PAFAH2	FALSE	TRUE	PAFAH2	3	0.923643	0.906472	0.165063	0.0616969	0.0565568	0.142419	0.0520833	0.0729798	0.0893218	0.657401	0.59127	0.424554	0.234381	0.248783	0.106061	0.0171053	0.248215	0.103866	0.0518519	0.0328125
chr1:25998707-25999288	581	FALSE		FALSE	TRUE	PAFAH2	1	0.848903	0.843668	0.00729095	0.0106326	0	0.0227513	0.0075188	0.0301587	0.00584795	0.591568	0.324854	0.371924	0.0731468	0.136319	0.0124269	0.104939	0.0565657	0.0230576	0.00588235	0.0250258
chr1:26430742-26431475	733	FALSE		FALSE	TRUE	DHDDS	2	0.93827	0.932406	0.0411217	0.0241736	0.0367965	0.0125	0.0468975	0.0163743	0.069633	0.562464	0.526242	0.69478	0.24131	0.204482	0.0128205	0.132044	0.0630952	0.0471289	0.0260913	0.0193182
chr1:27341565-27344047	2482	TRUE	SYTL1	FALSE	TRUE	SYTL1	3	0.0422114	0.0487273	0.901595	0.920361	0.848462	0.871153	0.838382	0.879198	0.876429	0.18846	0.656601	0.445919	0.769834	0.717485	0.870471	0.81085	0.899432	0.892238	0.865685	0.896147
chr1:27723908-27725321	1413	FALSE		FALSE	TRUE	FAM76A	5	0.892301	0.915172	0.124026	0.0891127	0.0621718	0.0569444	0.0245601	0.079873	0.0811224	0.643278	0.34305	0.380982	0.238077	0.186439	0.0700176	0.15535	0.181477	0.0766941	0.0474261	0.0775085
chr1:27913448-27913849	401	TRUE	RPA2	FALSE	TRUE	RPA2	2	0.858213	0.892945	0.0162088	0.00889587	0.0339411	0	0.010989	0	0.104762	0.71746	0.370331	0.358585	0.16868	0.162821	0	0.143723	0	0.0222222	0	0.1
chr1:27915411-27916142	731	FALSE		FALSE	TRUE	RPA2	3	0.908552	0.95979	0.0771759	0.0534568	0.0231641	0.0729167	0.0714286	0.185758	0.152869	0.759392	0.348214	0.19521	0.305238	0.0753968	0.1	0.208644	0.275397	0.0826158	0.114683	0.140861
chr1:28089300-28089988	688	FALSE		FALSE	TRUE	EYA3	4	0.872649	0.881156	0.0731028	0.0324134	0.0610043	0.0546875	0.0693878	0.112037	0.0729167	0.734894	0.361567	0.429327	0.204864	0.12769	0.0678571	0.142404	0.0612245	0.0688953	0.0277778	0.0339286
chr1:28231541-28232177	636	TRUE	DNAJC8	FALSE	TRUE	DNAJC8	3	0.898351	0.859874	0.0384262	0.0299824	0.01645	0.026704	0.0479497	0.0420068	0.0311437	0.673493	0.363791	0.494922	0.203097	0.183009	0.0630189	0.0675035	0.118984	0.0446221	0.00673401	0.085408
chr1:28233413-28234386	973	FALSE		FALSE	TRUE	DNAJC8	5	0.906685	0.907911	0.0551099	0.0611811	0.103926	0.127422	0.0831083	0.143146	0.117917	0.699768	0.44412	0.515672	0.267722	0.327055	0.0949312	0.102993	0.211905	0.0964217	0.116112	0.142685
chr1:28368421-28369271	850	FALSE		FALSE	TRUE	PHACTR4	3	0.924852	0.937778	0.0325981	0.03375	0.0192354	0.00757576	0.0353968	0.0588063	0.0606547	0.733812	0.350079	0.456483	0.0701846	0.14142	0.026455	0.0768315	0.20787	0.0841829	0.0438906	0.0960913
chr1:28529995-28531585	1590	TRUE	RCC1	TRUE	TRUE	RCC1	4	0.910799	0.943007	0.123772	0.0300533	0.0380034	0.101925	0.0467619	0.0774327	0.0656116	0.713157	0.335954	0.502762	0.320465	0.119801	0.0156875	0.131558	0.0501163	0.106632	0.0205483	0.0453019
chr1:28551802-28552228	426	FALSE		FALSE	TRUE	TRNAU1AP	1	0.93103	0.880082	0.0793891	0.0248663	0.0418981	0.0453439	0.0420932	0.117785	0.118953	0.686649	0.230406	0.440974	0.206782	0.211566	0.032702	0.0767677	0.272874	0.127514	0.0661588	0.0909495
chr1:28666719-28668189	1470	FALSE		FALSE	TRUE	GMEB1	7	0.877448	0.92001	0.0808611	0.0459214	0.0423605	0.0648496	0.0828012	0.118915	0.110054	0.66496	0.322384	0.451154	0.13655	0.147212	0.0621447	0.0890097	0.134254	0.0796291	0.0695943	0.128908
chr1:28734341-28736176	1835	FALSE		FALSE	TRUE	YTHDF2	5	0.889563	0.89976	0.091654	0.0222078	0.0338489	0.0288938	0.0280972	0.073827	0.0479066	0.550404	0.30844	0.461949	0.261659	0.0932259	0.0530997	0.063988	0.0516513	0.118963	0.0256696	0.0487095
chr1:28913352-28913875	523	TRUE	EPB41	FALSE	TRUE	EPB41	3	0.90652	0.891306	0.101166	0.0290909	0.0737637	0.0222222	0.0797222	0.114286	0.146643	0.562421	0.383117	0.477121	0.21619	0.134022	0.152109	0.158333	0	0	0	0.137189
chr1:32012548-32013007	459	FALSE		FALSE	TRUE	KHDRBS1	1	0.856503	0.86084	0.0353788	0.004	0.0142857	0	0.0336111	0.0505669	0	0.698194	0.289394	0.425108	0.183889	0.0597222	0.04	0.130898	0.0399145	0.0433333	0	0.0652381
chr1:32107204-32107503	299	FALSE		FALSE	TRUE	KPNA6	2	0.88843	0.947253	0.203333	0.0542569	0.0436959	0.102778	0.0770692	0.153333	0.112189	0.59746	0.32072	0.403876	0.179407	0.179563	0.07282	0.0882937	0.0948413	0.163657	0.0844697	0.0905507
chr1:32181019-32181674	655	TRUE	TXLNA	FALSE	TRUE	TXLNA	0	0.839821	0.866325	0.0660598	0.00534759	0.00584795	0.0708333	0.0419935	0.0217438	0.0623629	0.482099	0.300607	0.44714	0.298945	0.159057	0.0196172	0.0690917	0.0944304	0.0161319	0.00510204	0.031301
chr1:32204638-32205256	618	TRUE	CCDC28B	TRUE	TRUE	IQCC	0	0.824311	0.912189	0	0.0461538	0	0.0173913	0.00320513	0	0.0166351	0.58104	0.142183	0.327149	0.175272	0.0212262	0.00483092	0.0343044	0.00378788	0.0599116	0.00568182	0.0458859
chr1:32360502-32361377	875	TRUE	TSSK3,FAM229A	TRUE	TRUE	FAM229A,TSSK3	2	0.954885	0.9184	0.139603	0.0398693	0.052436	0.0428451	0.0337963	0.0577143	0.0563774	0.724428	0.435323	0.427299	0.210211	0.215371	0.054354	0.0736791	0.133394	0.0670024	0.0335704	0.124289
chr1:32965237-32967009	1772	FALSE		FALSE	TRUE	RNF19B	8	0.911875	0.904474	0.0109428	0.00873016	0.00721501	0.0156541	0.0292764	0.0156863	0.0160173	0.662255	0.362397	0.42571	0.256746	0.124852	0.0282426	0.101881	0.0435336	0.0280952	0.0260582	0.0460317
chr1:33037498-33037769	271	TRUE	AK2	FALSE	TRUE	AK2	1	0.956717	0.951088	0.0929293	0.110779	0.112374	0.428175	0.0780533	0.313492	0.8	0.826299	0.352253	0.338801	0.225649	0.382281	0.1375	0.133579	0.22619	0.151817	0.176786	0.162987
chr1:36440595-36442220	1625	TRUE	OSCP1	FALSE	TRUE	OSCP1	2	0.888512	0.877955	0.0215677	0.0157586	0.00790274	0.0344538	0.0198413	0.0463203	0.0213675	0.613393	0.284484	0.313398	0.0968374	0.227239	0.00492611	0.0673748	0.0492785	0.0619279	0.0114635	0.0327619
chr1:37515429-37517515	2086	FALSE		FALSE	TRUE	MEAF6	9	0.913056	0.906078	0.0399741	0.0345883	0.0355811	0.0233929	0.0521595	0.0542973	0.0421644	0.686386	0.325692	0.488768	0.154435	0.20638	0.03415	0.0971484	0.0678713	0.0300087	0.0660322	0.0806407
chr1:37554550-37556312	1762	FALSE		FALSE	TRUE	DNALI1,SNIP1	6	0.918186	0.913231	0.0444123	0.0314747	0.0410342	0.0206207	0.0465528	0.0674851	0.0450409	0.672178	0.394031	0.394053	0.216479	0.155193	0.0327665	0.127139	0.0715748	0.108637	0.0380313	0.078675
chr1:37556983-37557795	812	TRUE	DNALI1	TRUE	TRUE	DNALI1	1	0.781993	0.91369	0.0873737	0	0.0194305	0.0244108	0.0125	0.0199735	0.0256992	0.548649	0.323153	0.321832	0.130031	0.105053	0.0318783	0.0472562	0.055291	0.0381615	0.0223705	0.0317991
chr1:37990727-37991056	329	TRUE	SF3A3	FALSE	TRUE	SF3A3	2	0.87507	0.825028	0.0766504	0.0624183	0.112963	0	0.111259	0.4	0.101068	0.590885	0.406803	0.490126	0.365079	0.335714	0.0469697	0.132882	0.304726	0.037037	0.0752982	0.177778
chr1:38860699-38861871	1172	FALSE		FALSE	TRUE	RRAGC	6	0.909245	0.893644	0.0349099	0.0346408	0.018988	0.0417143	0.0104167	0.0353776	0.0626102	0.560832	0.27949	0.563402	0.1666	0.129952	0.0660985	0.0449693	0.0327586	0.0385763	0.0490911	0.0578924
chr1:38874314-38874854	540	TRUE	GJA9	FALSE	TRUE	MYCBP	0	0.790991	0.780981	0.00699301	0	0.00649351	0.0211111	0	0.037851	0	0.526423	0.298737	0.376013	0.132333	0.0718695	0	0.0633333	0.038961	0.0441558	0.028254	0
chr1:39738031-39738332	301	TRUE	PPIE	FALSE	TRUE	PPIE	2	0.976923	0.957293	0.0583652	0	0	0	0.0113636	0.0222222	0.0383838	0.792633	0.169025	0.379984	0.0833333	0.149606	0.0356061	0.0735786	0.0734848	0.166667	0.00833333	0.0822222
chr1:39739564-39739989	425	TRUE	PPIE	FALSE	TRUE	PPIE	1	0.806734	0.901055	0.0437378	0.0237374	0.0119658	0.0564394	0.0222222	0.0138889	0.0148148	0.686319	0.307349	0.378413	0.150198	0.177381	0.0238095	0.0813051	0.0297203	0.0452489	0.0231481	0.119338
chr1:40159473-40160953	1480	FALSE		FALSE	TRUE	RLF	9	0.906692	0.928479	0.0635987	0.0445723	0.0626643	0.0657066	0.0410661	0.0537415	0.0623583	0.680638	0.330593	0.515336	0.236499	0.295238	0.0906804	0.103746	0.0536706	0.0929623	0.0126437	0.0369772
chr1:40863261-40863733	472	FALSE		FALSE	TRUE	CITED4	2	0.935188	0.945982	0.0573232	0.0460069	0.0302579	0.0806586	0.0991462	0.114286	0.0737935	0.584573	0.346602	0.408717	0.182292	0.15	0.0346825	0.280593	0.228803	0.082209	0.108333	0.130952
chr1:40980998-40982125	1127	TRUE	CTPS1	FALSE	TRUE	CTPS1	2	0.810752	0.773327	0.0464679	0.00793651	0.0403559	0.0365079	0.0047619	0.0147059	0.0193532	0.689403	0.188135	0.419836	0.136011	0.169424	0.0188763	0.0853531	0.0277778	0.040929	0.0384961	0.0334235
chr1:42454503-42455730	1227	TRUE	ZMYND12	FALSE	TRUE	ZMYND12,PPCS	5	0.926477	0.913623	0.0135873	0.00698413	0.00404858	0.0228022	0	0.0135468	0.0045045	0.624387	0.274995	0.45046	0.218979	0.141358	0.00943223	0.0314885	0.0617422	0.0501239	0.00621345	0.0155502
chr1:42457212-42458573	1361	TRUE	PPCS	FALSE	TRUE	ZMYND12,PPCS	4	0.86585	0.876641	0.0490302	0.0187174	0.0355205	0.0509607	0.0485528	0.0301843	0.0783026	0.709921	0.284833	0.312463	0.130124	0.121322	0.0633345	0.15847	0.0856786	0.05	0.0399697	0.0633608
chr1:42532465-42533283	818	TRUE	CCDC30	FALSE	TRUE	CCDC30	4	0.933996	0.924906	0.0942962	0.124549	0.0451437	0.0589433	0.0422222	0.118227	0.119998	0.592193	0.149945	0.506692	0.376836	0.225246	0.143667	0.0946037	0.117774	0.133023	0.161172	0.169599
chr1:43357355-43358031	676	FALSE		FALSE	TRUE	CDC20	4	0.924749	0.901423	0.00271739	0.024829	0.0173913	0.0222222	0	0	0.0135266	0.631908	0.351141	0.280918	0.0776649	0.273001	0.0266364	0.0843921	0.0310559	0.0419312	0.0392857	0.0611111
chr1:43968242-43969639	1397	FALSE		FALSE	TRUE	DPH2	3	0.914942	0.887777	0.110312	0.153642	0.12976	0.1183	0.138312	0.105436	0.136596	0.723305	0.364144	0.422903	0.149539	0.252543	0.241153	0.192731	0.165268	0.182467	0.125183	0.147872
chr1:44118212-44119667	1455	TRUE	KLF17	FALSE	TRUE	KLF17	2	0.915561	0.91847	0.137127	0.0324313	0.061184	0.0907357	0.0219048	0.117044	0.103688	0.635177	0.366214	0.479195	0.213261	0.26789	0.131413	0.121784	0.120109	0.111067	0.0482229	0.093589
chr1:44987048-44989110	2062	FALSE		FALSE	TRUE	EIF2B3	4	0.908051	0.926331	0.0456352	0.0185425	0.0172556	0.0557634	0.0247385	0.151258	0.0681831	0.672231	0.396995	0.368048	0.265226	0.238635	0.0219494	0.165332	0.175522	0.0367285	0.0313713	0.103582
chr1:45582761-45583193	432	FALSE		FALSE	TRUE	NASP	2	0.848043	0.817795	0.025	0.0162393	0.0165842	0.0208333	0.0377273	0.0215686	0.025	0.601407	0.275	0.30291	0.258333	0.191938	0.0372727	0.104321	0.0131579	0.0564992	0.023254	0.0185185
chr1:45748842-45750038	1196	TRUE	IPP	FALSE	TRUE	IPP	4	0.904221	0.874746	0.0760959	0.0476496	0.0619102	0.114974	0.0136836	0.0424242	0.0276218	0.50376	0.313063	0.470164	0.262776	0.0592623	0.0262626	0.020901	0.12381	0.0863574	0.0449064	0.0844742
chr1:45751326-45752141	815	FALSE		FALSE	TRUE	IPP	5	0.925604	0.898648	0.0660299	0.0180342	0.0303175	0.0185185	0.0361111	0.0735119	0.0370346	0.630357	0.246995	0.567105	0.144215	0.2144	0.0114286	0.0322202	0.19103	0.107584	0.0420875	0.0648701
chr1:46304532-46306337	1805	TRUE	UQCRH	FALSE	TRUE	UQCRH,LRRC41	5	0.833868	0.815599	0.0155669	0.0148277	0.00805501	0	0.00392157	0.00694444	0.00282486	0.50295	0.373387	0.312262	0.201253	0.182237	0.0122455	0.0908883	0.0152381	0.0471007	0.00217865	0.0302814
chr1:46339587-46339913	326	FALSE		FALSE	TRUE	NSUN4	2	0.861282	0.88064	0.00980392	0	0.044213	0	0.0104167	0	0.0194805	0.86185	0.263039	0.302486	0.210617	0.171465	0	0.0833333	0.0259259	0.0166667	0	0.0325069
chr1:46341591-46341975	384	TRUE	NSUN4	FALSE	TRUE	NSUN4	0	0.874954	0.911153	0.0733333	0.0644841	0.0688492	0.023088	0.0579837	0.0721154	0.070957	0.610421	0.368631	0.495999	0.272445	0.172112	0.0716667	0.104817	0.262292	0.0465608	0.0560516	0.172046
chr1:50957330-50959131	1801	TRUE	FAF1	FALSE	TRUE	FAF1	3	0.926315	0.94423	0.0914069	0.0314081	0.0677752	0.13311	0.0709528	0.110268	0.104297	0.537919	0.32756	0.475197	0.29261	0.18416	0.0826797	0.119518	0.2436	0.0624847	0.0542208	0.10119
chr1:50961078-50961274	196	TRUE	CDKN2C	FALSE	TRUE	CDKN2C,FAF1	1	0.906213	0.867002	0.0811966	0.0285714	0.0322306	0.0952381	0.043287	0	0.189087	0.693046	0.15843	0.588595	0.169885	0.150794	0.0416667	0.171154	0.25	0.165988	0.0449106	0.171667
chr1:51876287-51877049	762	TRUE	NRDC	FALSE	TRUE	NRDC	2	0.9425	0.927652	0.144955	0.155453	0.131913	0.243254	0.117605	0.147619	0.0656566	0.851852	0.440834	0.315579	0.386898	0.284874	0.0990842	0.0589744	0.248551	0.123769	0.171429	0.169508
chr1:51879618-51880816	1198	FALSE		FALSE	TRUE	NRDC	6	0.833311	0.882669	0.064881	0.011483	0.0119048	0.00694444	0.0159664	0.0348958	0.021627	0.654714	0.338218	0.457366	0.172672	0.0804714	0.0356722	0.127006	0.033356	0.0481702	0.0106481	0.0450301
chr1:52725530-52725819	289	FALSE		FALSE	TRUE	ZYG11B	2	0.920073	0.902419	0.0576923	0.0857576	0.0352758	0.262216	0.0479798	0.0793651	0.0632284	0.536706	0.321154	0.370261	0.190158	0.0733333	0.102525	0.113456	0.310952	0.106122	0.141775	0.158889
chr1:52922061-52922960	899	TRUE	ECHDC2	FALSE	TRUE	ECHDC2	4	0.871504	0.854182	0.0898833	0.0412879	0.0573139	0.0877193	0.044137	0.09045	0.0607861	0.570599	0.288554	0.397206	0.198823	0.114323	0.0468254	0.0945647	0.10081	0.0877649	0.0514006	0.0651526
chr1:52925845-52926923	1078	TRUE	ECHDC2	FALSE	TRUE	ECHDC2,SCP2	4	0.908326	0.893228	0.122455	0.0322712	0.0134811	0.0342809	0.0194129	0.0459704	0.0939088	0.715732	0.390881	0.448549	0.234966	0.245079	0.0428199	0.177637	0.172391	0.11728	0.0304527	0.0859524
chr1:53195538-53196222	684	FALSE		FALSE	TRUE	CPT2	3	0.882476	0.870273	0.0234737	0.104429	0.00641026	0	0.0353454	0.0277778	0.0644078	0.630181	0.303644	0.280755	0.288194	0.111223	0.037037	0.0677083	0.0776068	0.021164	0.0238095	0.0650253
chr1:53236579-53237667	1088	TRUE	MAGOH	FALSE	TRUE	MAGOH	5	0.926812	0.902356	0.0781449	0.0310496	0.088495	0.158829	0.0555556	0.0869184	0.0729942	0.616089	0.302729	0.351473	0.267768	0.214702	0.0576166	0.189976	0.0798934	0.0553123	0.0642412	0.0592634
chr1:53456711-53459635	2924	TRUE	DMRTB1	TRUE	TRUE	DMRTB1	4	0.905266	0.882139	0.0350168	0.0362152	0.0294553	0.0363366	0.0286425	0.0375933	0.0257387	0.639455	0.338111	0.361184	0.196036	0.163496	0.0403429	0.0617999	0.0420344	0.0343513	0.019	0.0246663
chr1:53460006-53461848	1842	TRUE	DMRTB1	TRUE	TRUE	DMRTB1	1	0.930569	0.922201	0.0291958	0.0161565	0.0127648	0.00766551	0.0131143	0.0204146	0.0172843	0.669751	0.261609	0.409415	0.204075	0.206552	0.0158276	0.0289995	0.0319914	0.0437489	0.0464778	0.063315
chr1:53944473-53944835	362	TRUE	HSPB11	FALSE	TRUE	HSPB11	1	0.800639	0.872222	0.0603713	0.0198413	0.0669991	0.0491733	0	0.0860269	0.0405844	0.612447	0.327201	0.303896	0.213179	0.151587	0.0383838	0.19026	0.0690476	0.0899799	0.00641026	0.092328
chr1:54403159-54403665	506	TRUE	SSBP3	FALSE	TRUE	SSBP3	0	0.868452	0.858694	0.0669592	0	0	0	0	0.020202	0.0351419	0.508433	0.237582	0.281435	0.139254	0.115404	0	0.0258908	0.0688552	0.0202381	0	0
chr1:54805609-54806366	757	TRUE	LEXM	TRUE	TRUE	LEXM	0	0.904946	0.944624	0.17619	0.0871212	0.0370273	0.0392306	0.0205128	0.0489815	0.0243889	0.70044	0.17679	0.48592	0.225526	0.11345	0.0139272	0.0402494	0.263622	0.0599359	0.106825	0.0112408
chr1:60074194-60074588	394	FALSE		FALSE	TRUE	C1orf87	2	0.895998	0.856838	0.0227273	0.0128205	0.0250377	0.019536	0.0253977	0.0384615	0.0407509	0.581041	0.394014	0.33033	0.131563	0.200673	0.0416667	0.0373932	0.0619048	0.019104	0.0333493	0.0700226
chr1:61724095-61724410	315	TRUE	TM2D1	FALSE	TRUE	TM2D1	1	0.861236	0.905739	0.0967366	0.0457875	0.109843	0.174747	0.189012	0.128705	0.130188	0.600039	0.282623	0.53234	0.216314	0.214025	0.0149573	0.0634921	0.268759	0.109232	0.105489	0.186218
chr1:62433504-62435536	2032	FALSE		FALSE	TRUE	USP1	8	0.929138	0.904784	0.0400452	0.0417791	0.0313935	0.0417291	0.0256899	0.0205915	0.0256554	0.654916	0.306975	0.393722	0.195893	0.165496	0.0525564	0.157242	0.043131	0.0491009	0.02909	0.0637016
chr1:62686635-62687312	677	TRUE	DOCK7	FALSE	TRUE	DOCK7	2	0.858471	0.873744	0.041423	0.0564103	0.0897436	0.123972	0.0904816	0.113636	0.0934997	0.542831	0.253269	0.489023	0.0772183	0.321932	0.0273569	0.176461	0.0682749	0.031746	0.0231481	0.03125
chr1:62782390-62783307	917	FALSE		FALSE	TRUE	ATG4C	2	0.821083	0.841224	0.0329219	0.023455	0.0354596	0.0380952	0.0260462	0.00793651	0.1	0.387724	0.356004	0.436335	0.177165	0.116865	0.0802469	0.0888889	0	0.0450423	0.0238095	0.107143
chr1:64202665-64204132	1467	TRUE	UBE2U	FALSE	TRUE	UBE2U	2	0.904978	0.881726	0.0158498	0.0272631	0.0132713	0.0103082	0.0127646	0.0163477	0.0215886	0.630609	0.328864	0.323869	0.177491	0.125286	0.0287613	0.102223	0.0204365	0.00238095	0.00551684	0.0112906
chr1:66923062-66924014	952	TRUE	WDR78	FALSE	TRUE	WDR78,MIER1	4	0.898862	0.876169	0.0326129	0.0451811	0.0273819	0.0278274	0.0378401	0	0.0484838	0.682952	0.193889	0.450867	0.182354	0.129716	0.00952381	0.0585348	0.0134508	0.0825706	0.0191327	0.0168269
chr1:67133953-67134610	657	TRUE	C1orf141	FALSE	TRUE	C1orf141	1	0.912847	0.91866	0.0420902	0.0216583	0.012605	0.0181626	0.00833333	0.0104167	0.0330647	0.729862	0.353998	0.294915	0.372684	0.240189	0.0441414	0.143794	0.0532509	0.0861128	0.008	0.0554012
chr1:74196615-74197614	999	TRUE	LRRIQ3	FALSE	TRUE	FPGT,FPGT-TNNI3K,LRRIQ3	2	0.83983	0.838501	0.0277068	0.00741758	0.0122222	0	0.00666667	0.0424242	0.0222222	0.675907	0.316328	0.471389	0.116634	0.190303	0.0169935	0.0374242	0.0138889	0.0923077	0.00854701	0.05625
chr1:75723168-75723764	596	FALSE		FALSE	TRUE	ACADM	2	0.923043	0.927925	0.0934962	0.0203463	0.0473831	0.031852	0.0717206	0.0593396	0.030404	0.722887	0.328167	0.390852	0.249485	0.206184	0.0249084	0.071584	0.0267732	0.0280886	0.0580335	0.0199245
chr1:77758209-77758464	255	TRUE	USP33	FALSE	TRUE	USP33	1	0.859651	0.820717	0.0319467	0.0377622	0.0317059	0.0128205	0	0	0.0157407	0.46912	0.347279	0.287825	0.153571	0.291389	0.00520833	0.056746	0.0583333	0.0498623	0.00961538	0.0125
chr1:84000005-84000949	944	FALSE		FALSE	TRUE	TTLL7	1	0.858433	0.899797	0.119379	0.0722071	0.0867307	0.157033	0.0847475	0.103535	0.108447	0.701667	0.363651	0.295029	0.324124	0.245617	0.161953	0.178269	0.219747	0.15366	0.0924242	0.140067
chr1:84691406-84692487	1081	FALSE		FALSE	TRUE	SSX2IP	2	0.914207	0.941001	0.0819078	0.0412065	0.0496264	0.0905032	0.0290064	0.0732955	0.0475758	0.701375	0.355622	0.567679	0.174036	0.234107	0.0302399	0.216049	0.0282051	0.0505051	0.0569456	0.114189
chr1:85061272-85061748	476	TRUE	WDR63	FALSE	TRUE	WDR63	1	0.925912	0.83427	0.0791352	0.0438014	0.0306838	0.017094	0.0235979	0.0772222	0.0549784	0.752498	0.29968	0.304008	0.272421	0.21045	0.0652646	0.0666667	0.0462454	0.0716728	0.0373737	0.06
chr1:85260035-85260811	776	FALSE		FALSE	TRUE	C1orf52	1	0.825834	0.857327	0.0368875	0.0462834	0.0327778	0.0618687	0.00833333	0.0898918	0	0.580499	0.194893	0.483896	0.269888	0.312828	0.0756566	0.164316	0.0915909	0.0392857	0.0661422	0.119444
chr1:85277230-85277878	648	FALSE		FALSE	TRUE	BCL10	3	0.926705	0.89306	0.0769563	0.0162338	0.0253846	0.0415657	0	0.0125	0.00606061	0.574338	0.19784	0.374784	0.195325	0.0510666	0	0.0789773	0.0986101	0.0741318	0	0.0862948
chr1:85708910-85709817	907	FALSE		FALSE	TRUE	ZNHIT6	3	0.962636	0.937018	0.119053	0.0430026	0.0748705	0.140736	0.0707792	0.0832251	0.143219	0.771977	0.282405	0.493767	0.278075	0.267608	0.114626	0.0714595	0.246999	0.0807234	0.127525	0.126687
chr1:86393358-86395548	2190	TRUE	ODF2L	FALSE	TRUE	ODF2L	6	0.881367	0.873915	0.0290304	0.0237241	0.0267069	0.0391274	0.0238846	0.0208333	0.0442982	0.63075	0.235207	0.37174	0.073436	0.115835	0.0331129	0.109348	0.0363155	0.0113095	0.0290476	0.0459931
chr1:87371634-87372509	875	TRUE	LINC01364	FALSE	TRUE	LINC01364	2	0.917237	0.942687	0.0246523	0.0290174	0.025974	0.068254	0.012987	0.135823	0.0531046	0.729113	0.459349	0.374306	0.143488	0.121973	0.0771605	0.0758057	0.0996573	0.0538073	0.0228938	0.0338792
chr1:89993261-89994656	1395	FALSE		FALSE	TRUE	ZNF326	1	0.885593	0.88431	0.0214125	0.0131965	0.00568182	0.00750675	0.0162027	0.0114165	0.0217185	0.757289	0.255314	0.362276	0.114429	0.128873	0.0182022	0.0255892	0.0296022	0.0355054	0.023886	0.0501016
chr1:91948913-91950794	1881	TRUE	BRDT	TRUE	TRUE	BRDT	3	0.859288	0.853599	0.0502801	0.0146357	0.0439219	0.028951	0.0341578	0.0346755	0.0336404	0.672418	0.247271	0.332962	0.210129	0.193016	0.0442897	0.0522683	0.123015	0.0630488	0.00408497	0.0554909
chr1:92217483-92219549	2066	TRUE	C1orf146	TRUE	TRUE	C1orf146	7	0.933837	0.904737	0.0265919	0.0341709	0.0184535	0.0291793	0.0146051	0.0287826	0.0167664	0.670302	0.433117	0.384986	0.193671	0.141961	0.015361	0.0287061	0.0148936	0.0102212	0.0121693	0.0335601
chr1:93181759-93182523	764	TRUE	CCDC18	FALSE	TRUE	CCDC18	1	0.902165	0.923558	0.0292894	0.0187783	0.0301471	0.0125	0.0235294	0.0217985	0.0248046	0.584263	0.311966	0.460369	0.185583	0.0741497	0.0117647	0.140733	0.026738	0.030303	0.067295	0.0970187
chr1:93877555-93878297	742	TRUE	DNTTIP2	FALSE	TRUE	DNTTIP2	1	0.866355	0.897203	0.0592668	0.0221719	0.0655901	0.0688426	0.0388386	0.0485119	0.0535714	0.677094	0.274669	0.298809	0.158277	0.200072	0.0124269	0.0440723	0.0645743	0.0304622	0.0213904	0.0455556
chr1:93879928-93880739	811	FALSE		FALSE	TRUE	DNTTIP2	3	0.930687	0.931658	0.0536111	0.0251365	0.0342455	0.0617524	0.0555844	0.0503418	0.0692042	0.669193	0.349263	0.541604	0.138594	0.206188	0.126923	0.114203	0.0687951	0.0472583	0.0323611	0.0376396
chr1:100131330-100132026	696	TRUE	SASS6	FALSE	TRUE	SASS6	4	0.877711	0.8747	0.119708	0.121422	0.140593	0.0745921	0.0700216	0.171487	0.0675991	0.667929	0.346176	0.395523	0.15106	0.24472	0.065873	0.13623	0.0542929	0.111364	0.164316	0.15662
chr1:100362501-100363427	926	TRUE	CDC14A	FALSE	TRUE	CDC14A	2	0.913681	0.897847	0.060242	0.0866637	0.0753728	0.0962963	0.0604139	0.0634921	0.0459893	0.724282	0.324628	0.461833	0.231584	0.332414	0.0708333	0.107914	0.0975624	0.108292	0.0687017	0
chr1:108661895-108662938	1043	FALSE		FALSE	TRUE	HENMT1	3	0.852433	0.871978	0.0825586	0.0391277	0.0624459	0.123701	0.0826729	0.106061	0.087428	0.639196	0.351092	0.379191	0.334788	0.114719	0.122727	0.0832349	0.0530769	0.05625	0.0949593	0.0920806
chr1:108817336-108817795	459	TRUE	AKNAD1	FALSE	TRUE	AKNAD1	1	0.949901	0.952183	0.0767316	0.181186	0.184127	0.180776	0	0.173469	0.0231602	0.685714	0.571429	0.666667	0.347835	0.21412	0.294092	0.24	0.08	0.274628	0.102381	0.204828
chr1:109212712-109213402	690	FALSE		FALSE	TRUE	SARS	1	0.916315	0.931945	0.0737858	0.0258852	0.0578755	0.102283	0.0384615	0.0547154	0.0699845	0.757755	0.311357	0.386213	0.308308	0.211361	0.0333666	0.0619103	0.0402653	0.0169062	0.0166667	0.0874828
chr1:110340421-110342695	2274	TRUE	RBM15	FALSE	TRUE	RBM15	0	0.866293	0.800687	0.030706	0.02357	0.0161095	0.0204163	0.0110029	0.0101695	0.0170898	0.66131	0.281732	0.360539	0.221567	0.215358	0.0244242	0.0377477	0.0293475	0.056962	0.0166735	0.0567159
chr1:110406544-110406816	272	TRUE	LAMTOR5	FALSE	TRUE	LAMTOR5	1	0.883692	0.84507	0.0818627	0	0.0222222	0.026738	0.0231778	0	0.0555322	0.773148	0.133333	0.454674	0.159848	0.0733333	0	0	0.0321429	0.0910053	0.0444466	0.181536
chr1:111138523-111139197	674	TRUE	DRAM2	FALSE	TRUE	DRAM2,CEPT1	1	0.867	0.868779	0.109101	0.0362874	0.061066	0.0345238	0.0427827	0.0214646	0.04375	0.726905	0.146429	0.298645	0.194167	0.0671875	0	0.0509524	0.0396825	0.00625	0.0238095	0.0318182
chr1:113812959-113813567	608	FALSE		FALSE	TRUE	RSBN1	2	0.863945	0.853052	0.0138181	0.0165533	0.025694	0.0132275	0.0132231	0	0.0154412	0.79092	0.193492	0.385557	0.279613	0.128899	0.00959596	0.0761389	0.0531994	0.0427469	0	0.00797101
chr1:113906159-113906530	371	TRUE	DCLRE1B	FALSE	TRUE	DCLRE1B,AP4B1	2	0.845789	0.804182	0	0.00854701	0.00641026	0	0	0	0	0.548168	0.325794	0.331713	0.0342857	0.21865	0	0.234694	0	0.0206044	0	0.00757576
chr1:114853362-114854431	1069	FALSE		FALSE	TRUE	SYCP1	4	0.901232	0.925748	0.00958271	0.0073982	0.00801564	0.00789141	0	0.0227273	0.0126728	0.631757	0.278043	0.294551	0.141598	0.152085	0.0142857	0.0980159	0.0145135	0.031106	0.00651927	0.0713016
chr1:119896069-119896303	234	TRUE	ADAM30	FALSE	TRUE	ADAM30	0	0.882689	0.878889	0	0	0	0.0138889	0.00769231	0.00833333	0	0.53096	0.290791	0.156673	0.105887	0.109274	0.00555556	0.118849	0.0125	0.0550433	0	0
chr1:119896549-119897488	939	FALSE		TRUE	TRUE	ADAM30	2	0.866913	0.860334	0.0354382	0.0213033	0.0243065	0.0119048	0.0113636	0.00396825	0.0383041	0.59001	0.236476	0.348013	0.0738361	0.211343	0.0233902	0.047684	0.125835	0.107614	0.00649351	0.0248384
chr1:145928164-145930188	2024	TRUE	LIX1L-AS1	FALSE	TRUE	RBM8A,LIX1L-AS1	7	0.875841	0.86223	0.035843	0.0309129	0.0180817	0.0215633	0.0299205	0.0415596	0.0356659	0.718156	0.299952	0.505578	0.220487	0.145041	0.0209697	0.0921419	0.0321349	0.028869	0.0324862	0.0486697
chr1:147906970-147909262	2292	TRUE	GJA8	TRUE	TRUE	GJA8	4	0.910447	0.893073	0.12404	0.134605	0.07408	0.111616	0.0863087	0.102288	0.113643	0.724405	0.330794	0.507075	0.164545	0.188414	0.142884	0.188337	0.242558	0.131759	0.0618312	0.106175
chr1:150068457-150070058	1601	TRUE	VPS45	FALSE	TRUE	VPS45	2	0.929394	0.940799	0.0855411	0.0272667	0.0435444	0.101428	0.068	0.0324583	0.0547175	0.717235	0.42364	0.460274	0.227895	0.173022	0.0803511	0.228408	0.245305	0.132591	0.0431385	0.0769165
chr1:150294620-150294977	357	TRUE	MRPS21	FALSE	TRUE	MRPS21	1	0.886317	0.912713	0.0472477	0.0243506	0.0117647	0	0.0466667	0	0.0491384	0.767309	0.350758	0.282032	0.303704	0.0388889	0	0	0.0142857	0.10797	0.0154221	0.00740741
chr1:150320106-150320587	481	FALSE		FALSE	TRUE	PRPF3	1	0.93307	0.923729	0	0.0223485	0.00833333	0	0.00694444	0.00892857	0.00625	0.607215	0.244841	0.456888	0.0564236	0.0596275	0	0.0628571	0	0.0328734	0	0
chr1:150719672-150721407	1735	TRUE	HORMAD1	FALSE	TRUE	HORMAD1	4	0.942123	0.950223	0.0218797	0.0320679	0.0139971	0.021972	0.0179426	0.018502	0.00719823	0.682745	0.328633	0.373853	0.0998762	0.134372	0.00968372	0.0752964	0.0188406	0.0330603	0.0165439	0.0857789
chr1:151046656-151047254	598	TRUE	BNIPL	FALSE	TRUE	C1orf56	1	0.923847	0.902704	0.0393519	0.022906	0.00294118	0.0189542	0	0.00625	0.0104895	0.698637	0.249663	0.437597	0.137453	0.307035	0.01	0.0742244	0.0566138	0.0592305	0.0210606	0.050357
chr1:151196676-151198043	1367	TRUE	PIP5K1A	FALSE	TRUE	PIP5K1A	4	0.854853	0.84669	0.00276304	0.00524691	0.0144007	0.00718954	0	0	0.00669024	0.596874	0.29863	0.349004	0.167588	0.0661431	0	0.041857	0.0137566	0.037542	0.00217865	0.0215738
chr1:151253497-151253938	441	FALSE		FALSE	TRUE	PSMD4	2	0.898766	0.876404	0.0828379	0.0434854	0.0692063	0.0521542	0.0452381	0.140338	0.150202	0.639153	0.496548	0.378418	0.13189	0.217857	0.137533	0.140348	0.212374	0.097246	0.0643882	0.0353535
chr1:151255615-151256323	708	TRUE	PSMD4	FALSE	TRUE	PSMD4	4	0.838314	0.833547	0.00462963	0.00967492	0	0.0138889	0.00892857	0	0.00952381	0.704957	0.256258	0.423247	0.190356	0.195437	0.0113636	0.0658545	0.0650803	0.0129282	0	0.03875
chr1:151328392-151328792	400	FALSE		FALSE	TRUE	PI4KB	2	0.815444	0.807035	0.0140909	0	0.0257576	0	0.00769231	0.0142857	0.0111111	0.73	0.216183	0.372051	0.135922	0.0775794	0.046025	0.0669753	0.0185185	0.0238095	0	0.0246914
chr1:151613755-151614427	672	TRUE	SNX27	FALSE	TRUE	SNX27	1	0.888242	0.911311	0.089916	0.0346418	0.142893	0.0333333	0.0772569	0.0377778	0.117857	0.693591	0.23615	0.383889	0.378539	0.0963869	0.0960317	0.149851	0.0694444	0.177303	0.0957516	0.0989796
chr1:151711204-151711995	791	TRUE	CELF3,RIIAD1	FALSE	TRUE	RIIAD1,CELF3	1	0.832565	0.895536	0.0111111	0.0153846	0.0138889	0.0171958	0.00833333	0.0543024	0.0386364	0.613584	0.447441	0.416149	0.241158	0.149513	0.0501865	0.0562395	0.0514701	0.043325	0.0390139	0.0398974
chr1:153633239-153633562	323	FALSE		FALSE	TRUE	CHTOP	1	0.81342	0.86334	0.0249757	0.0363636	0.00909091	0	0.0208333	0.0285714	0.0246914	0.491145	0.333163	0.246202	0.297436	0.130051	0.0603175	0.0926653	0.0818182	0.00826446	0.0113636	0.0786447
chr1:153924242-153925243	1001	FALSE		FALSE	TRUE	GATAD2B	5	0.923604	0.940897	0.0155123	0.0268849	0.0270087	0.0267143	0.0349206	0.0174603	0	0.6843	0.263238	0.438098	0.132642	0.23513	0.00378788	0.0711621	0.0189103	0.0706473	0.00430339	0.00447196
chr1:154154129-154155383	1254	TRUE	NUP210L,TPM3	FALSE	TRUE	NUP210L	1	0.775175	0.844506	0.0253788	0.0311176	0.0208177	0.058396	0.0245663	0.0345485	0.013793	0.581542	0.28393	0.296252	0.115758	0.0993815	0.0202742	0.0836277	0.0167349	0.0588739	0.0159933	0.0640524
chr1:154500199-154501383	1184	TRUE	SHE	FALSE	TRUE	TDRD10,SHE	0	0.884505	0.851818	0.0118519	0.0201754	0.0271067	0.0277778	0.0267142	0.0486111	0.0291534	0.603187	0.337826	0.436415	0.125967	0.188732	0.066107	0.0460768	0.0168831	0.0515592	0.00649351	0.0384615
chr1:154503156-154504208	1052	TRUE	TDRD10	TRUE	TRUE	TDRD10	2	0.871063	0.883406	0.0675646	0.0369281	0.0194415	0.0232323	0.0276847	0.0240404	0.0381995	0.620331	0.361008	0.337845	0.049026	0.143133	0.0101144	0.0550206	0.0330319	0.0672183	0.0289916	0.0797065
chr1:155139365-155139577	212	FALSE		FALSE	TRUE	DPM3	1	0.827525	0.845875	0.021746	0	0.0243276	0	0	0.04	0	0.373469	0.183333	0.636797	0.0873016	0.0196759	0.0185185	0.0771825	0.122222	0.0251852	0	0.0242424
chr1:155140961-155141258	297	FALSE		FALSE	TRUE	DPM3	1	0.85773	0.867872	0.0718864	0.00595238	0.0214646	0.025	0.0208333	0.0125	0.12551	0.689393	0.278788	0.424658	0.18707	0.217551	0.156133	0.0417815	0.177489	0.110774	0.0375	0.05
chr1:155245365-155245895	530	FALSE		FALSE	TRUE	GBA	3	0.966414	0.935119	0.0985976	0.105854	0.0992133	0.126667	0.0685714	0.0545455	0.0861201	0.579194	0.484249	0.487734	0.220924	0.472222	0.0812958	0.203896	0.174228	0.152612	0.0510662	0.0752137
chr1:155608238-155609600	1362	FALSE		FALSE	TRUE	MSTO1	6	0.891357	0.895911	0.0173869	0.00865603	0.00837894	0.00555556	0.0223447	0.0445011	0.0131579	0.58828	0.244347	0.438827	0.156277	0.195296	0.0139535	0.0731606	0.0479437	0.0488345	0.0356227	0.0411528
chr1:155689991-155690370	379	TRUE	DAP3	FALSE	TRUE	YY1AP1,DAP3	2	0.835668	0.833988	0.0185185	0	0.0113812	0.00595238	0.00694444	0.0138889	0.0166667	0.623678	0.183563	0.191077	0.175051	0.0649038	0	0.0946759	0.0597944	0	0.0119048	0.0125
chr1:156193031-156193334	303	FALSE		FALSE	TRUE	SLC25A44	2	0.887448	0.877602	0.055119	0.040404	0.0424675	0.0311111	0.0535714	0	0.0464957	0.743842	0.31757	0.33406	0.206111	0.324074	0.0849145	0.0740741	0.0650794	0.0539683	0.0208333	0.0267857
chr1:156194952-156195801	849	TRUE	SLC25A44	FALSE	TRUE	SLC25A44	4	0.910539	0.907412	0.0154221	0.0163614	0.0120215	0.00833333	0.00759583	0.0362351	0.00324675	0.660462	0.216019	0.476428	0.156016	0.201063	0.0439231	0.108408	0.014977	0.043565	0.0168651	0.0452781
chr1:156601962-156602739	777	FALSE		FALSE	TRUE	GPATCH4	3	0.823882	0.790849	0.004329	0.00505051	0	0.0128205	0	0	0.00367647	0.590303	0.257077	0.325574	0.143031	0.152917	0	0.0440426	0.0102496	0.0135582	0.00984848	0.0157563
chr1:159899241-159900169	928	TRUE	CFAP45,MIR4259	TRUE	TRUE	CFAP45,MIR4259	3	0.898249	0.847365	0.0322067	0.028842	0.00462963	0.00378788	0.029972	0.0147059	0.015625	0.500455	0.366742	0.471494	0.130688	0.0789577	0.0121588	0.0672827	0.0509259	0.0791612	0	0.0251984
chr1:160263205-160263633	428	FALSE		FALSE	TRUE	DCAF8	2	0.801579	0.809592	0.0485828	0.0248348	0.023425	0.0428571	0.0801587	0.047619	0.0429563	0.672439	0.352778	0.336485	0.169816	0.171939	0.0618421	0.0648352	0.0888851	0.0776884	0.0493506	0.0826389
chr1:160285577-160286553	976	TRUE	PEX19	FALSE	TRUE	PEX19	3	0.83343	0.861815	0.0171904	0.00367647	0.0141846	0.00326797	0.00574713	0.0131579	0.00921659	0.721573	0.24549	0.414756	0.170446	0.192658	0	0.0268519	0	0.0125601	0.0020202	0.0324802
chr1:161037542-161038270	728	TRUE	TSTD1	FALSE	TRUE	TSTD1	0	0.84691	0.85753	0.0980392	0.0596369	0.0322044	0.0571429	0.0222222	0.0730159	0.0181818	0.594983	0.342375	0.354039	0.141757	0.206899	0.0285714	0.125942	0.0463492	0.0284441	0.0285714	0.109812
chr1:161116342-161117215	873	TRUE	PFDN2	FALSE	TRUE	PFDN2,NIT1	3	0.894165	0.886442	0.0452279	0.00967742	0.0248252	0.0342262	0.0305397	0.0192982	0.0371404	0.691873	0.40081	0.401937	0.245077	0.124241	0.0213889	0.0796041	0.0780761	0.14323	0.002849	0.0270812
chr1:161177952-161178878	926	TRUE	PPOX,B4GALT3	FALSE	TRUE	B4GALT3	3	0.871312	0.847691	0.0562737	0.0133929	0	0.026455	0	0.077381	0.0539683	0.689052	0.339057	0.377752	0.259673	0.159325	0	0.0879454	0.194424	0.0428571	0.0333333	0.0368421
chr1:161203030-161203443	413	TRUE	NDUFS2	FALSE	TRUE	NDUFS2	1	0.918232	0.934061	0.138355	0.0850379	0.0730303	0.0491071	0.0887922	0.159903	0.127707	0.812508	0.466667	0.532759	0.226587	0.14938	0.085	0.166667	0.157837	0.0500992	0.0375	0.116931
chr1:162496667-162497391	724	TRUE	UHMK1	FALSE	TRUE	UHMK1	3	0.759453	0.7479	0.0425298	0.0207081	0.0546028	0.0222222	0.0828283	0.0406566	0.0416667	0.60024	0.19032	0.44614	0.203076	0.0421245	0.0607143	0.010101	0.112882	0.0375	0.026973	0.0637839
chr1:162562710-162563659	949	TRUE	UAP1	FALSE	TRUE	UAP1	1	0.878107	0.8866	0.0276698	0.0392564	0.008	0.0501587	0.0296296	0.0132275	0.0147059	0.562992	0.279371	0.279375	0.105086	0.161293	0.01875	0.028842	0.0485455	0.0845295	0.00737179	0.0173016
chr1:165699061-165699563	502	FALSE		FALSE	TRUE	ALDH9A1	3	0.839316	0.851664	0.0385377	0.00653595	0.00799201	0	0.0185829	0.0228571	0.0529412	0.668141	0.299206	0.272995	0.215272	0.236155	0.00909091	0.0145604	0.0363248	0.0218254	0.0321895	0.0250916
chr1:166987770-166990636	2866	TRUE	MAEL	TRUE	TRUE	MAEL	6	0.916153	0.909184	0.056443	0.032296	0.0202646	0.0158103	0.0162272	0.0185808	0.0228874	0.75255	0.373829	0.477011	0.182842	0.216752	0.0402788	0.0603721	0.0386304	0.0579193	0.0204869	0.0247475
chr1:169190640-169191110	470	TRUE	NME7	FALSE	TRUE	NME7	1	0.966667	0.911338	0.161376	0.0666667		0.28		0.383333	0.170205	0.6	0.333333	0.36337	0.336806	0.269783	0.0444444	0.222222	0.0626263	0.233333	0.133333
chr1:171779462-171780759	1297	FALSE		FALSE	TRUE	METTL13	4	0.942645	0.902351	0.0978624	0.0864411	0.0469228	0.0598053	0.0529688	0.0226757	0.0414848	0.750671	0.298379	0.449119	0.161296	0.216181	0.149892	0.193228	0.384815	0.10813	0.0462278	0.125667
chr1:173825611-173827039	1428	TRUE	DARS2	FALSE	TRUE	CENPL	2	0.844391	0.814868	0.0211263	0.0198413	0.0166565	0.0207472	0.00816722	0.0133573	0.0218098	0.607546	0.235158	0.608471	0.113671	0.0912113	0.00894301	0.106492	0.0280799	0.0381727	0.00980392	0.0932384
chr1:174023070-174025155	2085	FALSE		FALSE	TRUE	RC3H1	4	0.859671	0.882664	0.0516238	0.0174093	0.0363456	0.0307823	0.0203947	0.0141865	0.025048	0.636645	0.280068	0.323952	0.134434	0.175485	0.0568609	0.055115	0.0402778	0.0521079	0.0112698	0.0694968
chr1:174997823-174998487	664	FALSE		FALSE	TRUE	CACYBP	3	0.891352	0.9087	0.0601841	0.020874	0.038578	0.0242857	0.0388889	0.0166667	0.03171	0.665663	0.37153	0.453492	0.142051	0.147541	0.0555988	0.0932576	0.035	0.0593074	0	0.0585664
chr1:179363909-179365414	1505	FALSE		FALSE	TRUE	AXDND1	5	0.88875	0.867265	0.0405483	0.070063	0.0228755	0.0520592	0.0684807	0.059927	0.0455008	0.598889	0.309543	0.378122	0.125918	0.131836	0.0388229	0.0513803	0.0913378	0.0826135	0.0678721	0.0744742
chr1:179592441-179593343	902	TRUE	TDRD5	TRUE	TRUE	TDRD5	0	0.809359	0.820871	0.0299717	0.0129902	0.0140351	0	0.0147198	0.0152116	0.00925926	0.599616	0.226068	0.374845	0.197931	0.23062	0.00925926	0.0367647	0.0330815	0.0467803	0.00961538	0.0215472
chr1:179880511-179881568	1057	FALSE		FALSE	TRUE	TOR1AIP1	1	0.912392	0.879199	0.0014881	0.0199603	0.0301593	0.0178571	0.00989011	0	0.0259259	0.682107	0.251379	0.425908	0.104208	0.202197	0.092029	0.0217338	0	0.00555556	0.0100529	0.0157563
chr1:182790443-182791007	564	TRUE	NPL	FALSE	TRUE	NPL	1	0.926281	0.919832	0.0932709	0.0245726	0.0881166	0.0787982	0.0743459	0.120513	0.156396	0.697662	0.257405	0.546338	0.223327	0.131964	0.0855263	0.0824074	0.261204	0.0786091	0.0417293	0.026455
chr1:182838229-182838565	336	FALSE		FALSE	TRUE	DHX9	1	0.93652	0.908815	0.0189394	0.0113636	0.0263158	0.05	0.00854701	0.166667	0.1	0.455411	0.428571	0.37	0.333333	0.193333	0.0714286	0.0333333	0.012987	0	0	0.0583333
chr1:182951830-182952552	722	TRUE	SHCBP1L	FALSE	TRUE	SHCBP1L	1	0.885003	0.877236	0.077222	0.0329775	0.0584175	0.0350877	0.0287879	0.0407895	0.0119048	0.527247	0.274725	0.467076	0.214765	0.105021	0.0365741	0.144264	0.0686111	0.0408163	0.0186012	0.00657895
chr1:182953978-182954616	638	FALSE		FALSE	TRUE	SHCBP1L	1	0.941765	0.934295	0.0141803	0.00634921	0.0146684	0.015873	0.0209877	0	0.0254176	0.702453	0.198942	0.316567	0.0979167	0.104808	0	0.01443	0	0	0	0.0363636
chr1:185043840-185044849	1009	FALSE		FALSE	TRUE	RNF2	2	0.937025	0.900108	0.0119048	0.0147059	0.0187974	0.0333333	0.0105983	0.0094697	0.0154935	0.63195	0.314832	0.311159	0.176949	0.211081	0.0465909	0.0579381	0.0217865	0.014	0.0374183	0.0841018
chr1:193106458-193106809	351	FALSE		FALSE	TRUE	GLRX2	1	0.969651	0.935617	0.0694417	0.00512821	0.0388348	0.0470143	0.0145455	0.0953315	0.0461742	0.748885	0.281175	0.262085	0.253479	0.185589	0.0219017	0.102242	0.157836	0.0615812	0.0192982	0.093626
chr1:193120514-193121223	709	FALSE		FALSE	TRUE	CDC73	0	0.929868	0.897258	0.0408632	0.0276907	0.0226185	0.022827	0	0.043618	0.0210256	0.621788	0.203609	0.355177	0.13092	0.17299	0.00826446	0.0285714	0.0252525	0.0181818	0.0378099	0.0113636
chr1:197147364-197148187	823	FALSE		FALSE	TRUE	ASPM	3	0.909254	0.937917	0.00526316	0.0327467	0.0170839	0.0476708	0.0201923	0.0533126	0.00762873	0.744277	0.393429	0.337903	0.215949	0.155974	0.0230626	0.0494219	0.138474	0.0133333	0.0322701	0.054902
chr1:201954343-201954822	479	FALSE		FALSE	TRUE	TIMM17A	3	0.910551	0.901514	0.119506	0.0661392	0.0838088	0.137121	0.0590077	0.0978521	0.0888278	0.647426	0.447813	0.459246	0.142155	0.12873	0.136263	0.0425472	0.157639	0.115909	0.0388231	0.0808007
chr1:201984075-201984351	276	TRUE	RNPEP	FALSE	TRUE	RNPEP	2	0.865392	0.876623	0.0938495	0.00833333	0.0393927	0.137762	0.0659091	0.149802	0.0318813	0.843386	0.433164	0.20558	0.199832	0.0839646	0.0234848	0.0952862	0.252027	0.0825725	0.0375	0.0758929
chr1:202927743-202929804	2061	TRUE	KLHL12	FALSE	TRUE	KLHL12	5	0.874259	0.897263	0.0517878	0.0528847	0.0412093	0.080437	0.0377159	0.0657241	0.0595256	0.682358	0.325552	0.408646	0.246005	0.161671	0.0610944	0.130269	0.0780423	0.0664198	0.0608348	0.0554701
chr1:203794697-203795151	454	FALSE		FALSE	TRUE	ZBED6,ZC3H11A	3	0.904594	0.878211	0.0708017	0.0452044	0.0695122	0.0154321	0.0216667	0.0270351	0.0356061	0.696627	0.209091	0.413011	0.154435	0.128307	0.0473016	0.13441	0.0671076	0.060119	0.0111111	0.0525605
chr1:204515250-204515958	708	FALSE		FALSE	TRUE	MDM4	4	0.85935	0.815778	0.0156881	0.00689655	0.00543478	0.0078125	0.00956633	0.0180451	0.00520833	0.729135	0.273452	0.288099	0.19453	0.0571429	0.0252205	0.12619	0.00696621	0.0489796	0.0171958	0.0211111
chr1:207051644-207052375	731	TRUE	PFKFB2,YOD1	FALSE	TRUE	YOD1,PFKFB2	2	0.873757	0.852379	0.0179924	0.019609	0	0.0181818	0	0	0.0154486	0.719877	0.265279	0.352531	0.167152	0.169913	0.00694444	0.0243056	0.0138889	0.025	0.010101	0.0551239
chr1:211381207-211381991	784	FALSE		FALSE	TRUE	LINC00467	2	0.921551	0.907352	0.0475266	0.0226081	0.0265246	0.0422571	0.0122807	0.0104167	0.0116959	0.71886	0.357393	0.247765	0.191583	0.194583	0.00932401	0.0309524	0.0190476	0.0842758	0.00404858	0.0295414
chr1:212413464-212413954	490	TRUE	TMEM206	FALSE	TRUE	TMEM206	0	0.899054	0.892294	0.034529	0.00568182	0.0116071	0.0412049	0.0130952	0.0157197	0.0407622	0.621068	0.183358	0.303239	0.129906	0.197089	0.0179404	0.0481661	0.0840445	0.0155325	0.00714286	0.0143541
chr1:212790097-212791095	998	TRUE	NSL1	FALSE	TRUE	TATDN3,NSL1	3	0.909835	0.857097	0.00715488	0	0.0152926	0	0.00814176	0	0.0030303	0.648286	0.365022	0.407469	0.112575	0.10097	0.0432099	0.0823992	0.0327493	0.0395594	0.00226244	0.008
chr1:217631713-217632132	419	TRUE	SPATA17	FALSE	TRUE	GPATCH2,SPATA17	1	0.885528	0.911032	0.0164835	0.0102564	0.0187377	0.0153846	0.0278155	0.00909091	0.0118343	0.654889	0.0285714	0.443611	0.11664	0.0851204	0.0128205	0.12381	0.0231102	0.0278846	0.0424242	0
chr1:218283396-218284605	1209	FALSE		FALSE	TRUE	RRP15	4	0.89723	0.901235	0.00416667	0.0127232	0.0111989	0.00918367	0.0083042	0.004329	0	0.633461	0.304872	0.470777	0.191165	0.162469	0.00845309	0.0424679	0.0133422	0.039987	0.00694444	0.0442399
chr1:219929092-219929607	515	TRUE	SLC30A10	FALSE	TRUE	SLC30A10	1	0.854179	0.877051	0.039412	0	0	0.0256696	0.00833333	0.0137363	0.0753968	0.722358	0.439315	0.30242	0.0706044	0.165917	0.00512821	0.0265593	0.0664502	0.0106227	0.00833333	0.0365568
chr1:219958345-219959499	1154	TRUE	SLC30A10	FALSE	TRUE	SLC30A10	0	0.912524	0.919257	0.0297937	0.0106679	0.0117444	0.0301141	0.0103211	0.0253811	0.021164	0.672873	0.21163	0.36776	0.216373	0.0852827	0.0192547	0.0208333	0.0229657	0.00446429	0.00670163	0.0163462
chr1:220047077-220048309	1232	FALSE		FALSE	TRUE	EPRS	4	0.904647	0.923871	0.0735265	0.00698758	0.00987654	0.0550675	0.0026455	0.00966117	0.0302918	0.727772	0.285414	0.41281	0.0978167	0.135142	0.0199879	0.0709337	0.112111	0.0222246	0.0274651	0.026921
chr1:220095065-220096192	1127	TRUE	IARS2	FALSE	TRUE	IARS2	3	0.946931	0.884958	0.125068	0.0506178	0.0802579	0.144468	0.0367746	0.104724	0.104904	0.665076	0.335498	0.444647	0.262827	0.218506	0.0770828	0.0776014	0.199343	0.0775408	0.0323764	0.0879369
chr1:222590495-222590880	385	TRUE	TAF1A-AS1	FALSE	TRUE	TAF1A-AS1,TAF1A	2	0.834966	0.878573	0.0111455	0.02	0	0	0	0	0	0.654687	0.0735931	0.406818	0.190584	0.106259	0.00909091	0.0222222	0.0166667	0	0	0
chr1:222714141-222715110	969	TRUE	BROX	FALSE	TRUE	AIDA,BROX	2	0.883778	0.903684	0.0584472	0.0209538	0.0345547	0.0570261	0.0365079	0.032996	0.0435332	0.574136	0.36756	0.478196	0.259415	0.119697	0.0354938	0.0650476	0.0207039	0.0636905	0.0429834	0.0347222
chr1:223394001-223395642	1641	TRUE	CCDC185	TRUE	TRUE	CCDC185	1	0.881875	0.884006	0.0545374	0.0198718	0.0134875	0.039617	0.0219544	0.0222222	0.0267379	0.616846	0.210188	0.487742	0.223712	0.214148	0.0460156	0.0576966	0.0395748	0.0660099	0.0157407	0.0379075
chr1:224176030-224176525	495	TRUE	DEGS1	FALSE	TRUE	DEGS1	3	0.91157	0.886111	0.0306878	0.0485863	0.0452561	0.0757275	0	0.00588235	0.0509713	0.603965	0.216043	0.452494	0.0961111	0.170011	0.0392157	0.0636383	0.0658009	0.0236855	0.0284665	0.036264
chr1:224930355-224931603	1248	TRUE	DNAH14	FALSE	TRUE	DNAH14	4	0.935334	0.924462	0.0669961	0.0893657	0.0622515	0.13	0.063996	0.0562169	0.101603	0.657029	0.318806	0.394704	0.220309	0.243626	0.103067	0.137083	0.0892552	0.151007	0.0817554	0.0525253
chr1:225924959-225925831	872	FALSE		FALSE	TRUE	PYCR2	3	0.906695	0.900502	0.0337656	0.0417238	0.0407981	0.0204082	0.0205026	0.0441558	0.0459098	0.75133	0.377747	0.471163	0.215657	0.250715	0.0905893	0.150406	0.0621315	0.0542772	0.0431266	0.0732121
chr1:226187252-226188572	1320	FALSE		FALSE	TRUE	ACBD3	6	0.8907	0.887148	0.0721465	0.0273867	0.010548	0.0327839	0.0168993	0.0194828	0.0648878	0.643147	0.292509	0.380278	0.154802	0.120374	0.0320707	0.127658	0.109726	0.0784818	0.0451587	0.0600907
chr1:226310232-226310765	533	FALSE		FALSE	TRUE	LIN9	1	0.902359	0.807337	0.00588235	0.00666667	0.00769231	0	0.0245833	0.0178571	0.00909091	0.657945	0.289153	0.374228	0.121753	0.313448	0	0.0856341	0.015625	0.0201923	0.0111111	0.00925926
chr1:226408529-226409454	925	FALSE		FALSE	TRUE	PARP1	5	0.880356	0.767726	0.0775172	0.14375	0.0925797	0.119339	0.0774919	0.0741071	0.0825397	0.730222	0.247329	0.492166	0.270446	0.286523	0.152557	0.0700631	0.133519	0.123038	0.0180451	0.0820106
chr1:227727536-227728020	484	FALSE		FALSE	TRUE	SNAP47	3	0.827215	0.819076	0.0159188	0.0172311	0.0311384	0.0241597	0.0282828	0.0550887	0.0623772	0.634737	0.292857	0.295518	0.159398	0.0653644	0.0381944	0.0698731	0.0604552	0.040625	0.0286458	0.0405971
chr1:228424412-228426313	1901	TRUE	HIST3H3	TRUE	TRUE	HIST3H3	2	0.932937	0.922792	0.166042	0.121928	0.0662715	0.0879483	0.0528771	0.135834	0.0912874	0.677339	0.4949	0.388181	0.243829	0.193853	0.0526096	0.0866915	0.167235	0.111224	0.0491518	0.101185
chr1:228485617-228486074	457	FALSE		FALSE	TRUE	RNF187	1	0.865249	0.899982	0.039551	0.0114115	0.0030303	0.0104167	0	0	0.00757576	0.670569	0.255532	0.473294	0.298975	0.124729	0.0105263	0.118934	0.0171958	0.0950961	0.0123967	0
chr1:229270280-229270899	619	FALSE		TRUE	TRUE	RAB4A	1	0.847291	0.825875	0.0352085	0.00568182	0.00568182	0.0477778	0.0175565	0.022619	0.0075188	0.583317	0.315704	0.44321	0.107719	0.150528	0.0535985	0.0552721	0.041621	0.0554342	0.0260771	0.0270047
chr1:231339334-231340753	1419	TRUE	SPRTN	FALSE	TRUE	SPRTN	3	0.850508	0.89735	0.0265343	0.0100751	0	0.00446429	0.01	0.00716846	0.00358423	0.578815	0.198735	0.480214	0.165315	0.232485	0.0271889	0.0277015	0.00974026	0.0238514	0.00915033	0.00201613
chr1:231527010-231527980	970	FALSE		FALSE	TRUE	TSNAX,TSNAX-DISC1	1	0.881477	0.90196	0.0229027	0.017619	0.00984127	0.016317	0	0.065873	0.0309524	0.577843	0.279533	0.360801	0.190587	0.0910895	0.0424281	0.0506838	0.0510582	0.0879365	0.0164835	0.0320578
chr1:232948773-232950053	1280	FALSE		FALSE	TRUE	NTPCR	3	0.926409	0.929114	0.136901	0.133445	0.144643	0.148846	0.129577	0.203373	0.144087	0.713025	0.373257	0.55603	0.236132	0.197905	0.0615981	0.237557	0.136379	0.0654105	0.0525794	0.124234
chr1:235129220-235129764	544	FALSE		FALSE	TRUE	TOMM20	1	0.889072	0.874154	0.0614796	0.0168651	0.0509972	0	0.036519	0.0119048	0.0166667	0.646344	0.244656	0.252582	0.270933	0.0904762	0.0133333	0.130839	0.0355556	0.0578796	0.0223776	0.0656838
chr1:243487186-243490116	2930	TRUE	SDCCAG8,AKT3	TRUE	TRUE	SDCCAG8	1	0.884927	0.914012	0.0111142	0.00511734	0.00895698	0.0124293	0.00619501	0.0107001	0.0184339	0.658554	0.315948	0.358123	0.137671	0.129637	0.0427385	0.0517425	0.0200541	0.028009	0.00864251	0.0383504
chr1:244651890-244652299	409	FALSE		FALSE	TRUE	DESI2	2	0.81137	0.724937	0	0.0328409	0.0232247	0	0.04	0.01	0.0125	0.56167	0.252479	0.23244	0.116356	0.189268	0.0459596	0.05375	0.0132479	0.0752778	0.0522222	0.0440408
chr1:244967815-244969486	1671	FALSE		FALSE	TRUE	EFCAB2	3	0.871011	0.863827	0.019737	0.00625072	0.00904139	0.00537634	0.0226551	0.0256272	0.00571429	0.621658	0.220508	0.350019	0.164041	0.106543	0.00576923	0.141531	0.0106739	0	0.0166667	0.0620211
chr1:248839532-248840191	659	TRUE	ZNF672	FALSE	TRUE	ZNF672	3	0.87439	0.907614	0.0862679	0.0694268	0.0558316	0.0656926	0.101023	0.106708	0.0887352	0.818768	0.443522	0.327459	0.22365	0.237296	0.0840659	0.207937	0.176744	0.0507623	0.0621345	0.0848545
chr2:261746-263223	1477	TRUE	SH3YL1	FALSE	TRUE	SH3YL1,ACP1	0	0.874854	0.886394	0.0418043	0.00699301	0.0169625	0.034188	0.00452489	0.0181818	0.0532407	0.603914	0.346525	0.409336	0.162677	0.220886	0.00769231	0.0630656	0.0181624	0.0219428	0.0236686	0.0173993
chr2:1840970-1843728	2758	TRUE	MYT1L	TRUE	TRUE	MYT1L	2	0.8925	0.897538	0.150452	0.0377532	0.0305343	0.0610829	0.0286901	0.0623331	0.079702	0.658025	0.325397	0.413979	0.168616	0.14545	0.0195875	0.116364	0.0843126	0.0457167	0.0207946	0.0613164
chr2:2323927-2324612	685	TRUE	MYT1L,MYT1L-AS1	FALSE	TRUE	MYT1L	0	0.78982	0.811426	0.0119433	0.015625	0.00309598	0	0	0.0146199	0.00877193	0.646139	0.194112	0.30434	0.122806	0.125861	0	0.0928322	0	0.0475108	0.0116959	0.00694444
chr2:2325657-2326131	474	TRUE	MYT1L,MYT1L-AS1	FALSE	TRUE	MYT1L	0	0.821783	0.829784	0.0617277	0.0207962	0.0713203	0.0711826	0.0125	0.012987	0.00606061	0.581523	0.204457	0.48772	0.374246	0.0982143	0.104726	0.108647	0.0342385	0.0493506	0.0111111	0.010101
chr2:2330937-2331595	658	TRUE	MYT1L	FALSE	TRUE	MYT1L	0	0.853539	0.850264	0.0940765	0.0883246	0.0483516	0.0767574	0.0275743	0.047619	0.0807143	0.716238	0.37877	0.450436	0.269963	0.262273	0.194199	0.18661	0.0384615	0.197853	0.100397	0.0490909
chr2:3378453-3379308	855	FALSE		FALSE	TRUE	EIPR1,TRAPPC12	1	0.898584	0.935393	0.0099537	0.0312942	0.0139069	0	0	0.015	0	0.64876	0.246786	0.499287	0.314133	0.112319	0.00833333	0.0982642	0.00666667	0.0166568	0.004329	0.00465186
chr2:3387335-3390226	2891	TRUE	TRAPPC12	TRUE	TRUE	TRAPPC12	2	0.936609	0.950474	0.0981591	0.0246691	0.017037	0.014201	0.0112935	0.0264092	0.0224036	0.702335	0.296785	0.496206	0.227006	0.139174	0.00729926	0.124661	0.0293602	0.0727915	0.013899	0.0113895
chr2:3448149-3449511	1362	TRUE	TRAPPC12	TRUE	TRUE	TRAPPC12	1	0.907159	0.93408	0.114153	0.0154067	0.0197384	0.0486842	0.0143629	0.0447396	0.0717236	0.635189	0.34034	0.335125	0.1285	0.200132	0.0295992	0.202077	0.128538	0.0679852	0.0243978	0.0744002
chr2:3559303-3559841	538	TRUE	RNASEH1-AS1	FALSE	TRUE	RNASEH1-AS1,RNASEH1	2	0.864514	0.89934	0.0718027	0.0628493	0.0441558	0.0285714	0	0.0715445	0.0727183	0.699767	0.248052	0.328711	0.170726	0.0138889	0.0142857	0.137381	0.302543	0	0.00961538	0.0637668
chr2:10040594-10042485	1891	FALSE		FALSE	TRUE	KLF11	5	0.908562	0.934197	0.0713998	0.0307229	0.0567604	0.0424834	0.0155254	0.0432486	0.0279967	0.685495	0.429224	0.458929	0.188962	0.197143	0.0214697	0.142165	0.0631766	0.0434914	0.0290846	0.04326
chr2:10119463-10120102	639	FALSE		FALSE	TRUE	RRM2	3	0.828546	0.817216	0.0238095	0.00961538	0.020435	0.0181624	0.0273268	0	0.0330666	0.545272	0.162684	0.356921	0.0390909	0.0859774	0.0166667	0.0815476	0.026418	0.101361	0.0379274	0.0840986
chr2:11463556-11465394	1838	TRUE	E2F6	FALSE	TRUE	E2F6	6	0.906577	0.883724	0.0757815	0.0444063	0.0571654	0.0919942	0.0822888	0.077663	0.110876	0.68015	0.408197	0.413689	0.224912	0.250179	0.042475	0.138452	0.0891847	0.0642615	0.0441262	0.0709168
chr2:11745997-11746196	199	TRUE	LPIN1	TRUE	TRUE	LPIN1	0	0.908333	0.86193	0.0460317	0.0653345	0.0885554	0.113333	0.0142857	0.0589744	0.0858844	0.627435	0.388451	0.465136	0.184921	0.148352	0.0453231	0.0633503	0.0450244	0.079304	0.0257937	0.0380952
chr2:15590637-15591387	750	TRUE	DDX1	FALSE	TRUE	DDX1	4	0.924858	0.918618	0.0459283	0.0147059	0.0211005	0.00952381	0.0224959	0.0285714	0.0385394	0.70371	0.370944	0.441849	0.188777	0.0972301	0.00571429	0.136226	0.050124	0.0882364	0.00641026	0.114652
chr2:18583728-18585476	1748	TRUE	NT5C1B-RDH14,NT5C1B	TRUE	TRUE	NT5C1B	0	0.866177	0.870116	0.0296002	0.0618779	0.0231862	0.0263982	0.00966243	0.0177503	0.0184795	0.544812	0.321405	0.343798	0.180841	0.10216	0.0203545	0.0638833	0.0404569	0.0372712	0.0275702	0.043482
chr2:21123345-21124271	926	TRUE	TDRD15	FALSE	TRUE	TDRD15	1	0.847199	0.838396	0.00653595	0.0121457	0.00549451	0	0.00875753	0	0.0148148	0.701597	0.226016	0.443256	0.177054	0.186629	0.0147248	0.0967427	0.0165849	0.165471	0.0079023	0.00795756
chr2:24085418-24086345	927	TRUE	FAM228B,TP53I3	FALSE	TRUE	TP53I3	5	0.916807	0.857669	0.059538	0.0274686	0.0448249	0.0612812	0.022083	0.0708617	0.00793651	0.687584	0.277883	0.392707	0.281892	0.115995	0	0.0217996	0.0579125	0.0185962	0.0166667	0.07
chr2:24175251-24176044	793	TRUE	FAM228A	TRUE	TRUE	FAM228A	0	0.933843	0.915695	0.00649351	0.00706522	0.00210084	0.0031348	0	0	0.0203704	0.648285	0.236491	0.258998	0.117593	0.0800316	0	0.0606499	0.00769231	0.020197	0.00584795	0
chr2:24361082-24362548	1466	FALSE		FALSE	TRUE	ITSN2	2	0.935633	0.870502	0.0752886	0.0367651	0.0365199	0.0644795	0.0406577	0.0498046	0.0565586	0.673236	0.41559	0.422589	0.188399	0.24513	0.0535318	0.108285	0.177395	0.0300413	0.0535815	0.0596945
chr2:24970285-24971032	747	TRUE	DNAJC27	FALSE	TRUE	DNAJC27-AS1,DNAJC27	4	0.87	0.875515	0.0072601	0.00357143	0.0196837	0.00925926	0	0	0	0.614696	0.352287	0.381008	0.0740236	0.133994	0.00883838	0.0668423	0.00625	0.0123626	0	0.0381149
chr2:26762888-26763862	974	FALSE		FALSE	TRUE	SLC35F6,CENPA	5	0.913815	0.906515	0.117393	0.0529291	0.0689008	0.182822	0.0255573	0.136721	0.132065	0.706229	0.337542	0.468265	0.166718	0.245234	0.0430375	0.123033	0.331005	0.129617	0.0653178	0.0972985
chr2:27134959-27135375	416	FALSE		FALSE	TRUE	PREB	2	0.864398	0.905556	0.0734127	0.0386905	0.0364879	0.100855	0.0222222	0.0846764	0.080548	0.67	0.290391	0.41073	0.331255	0.183625	0.102106	0.102412	0.182708	0.0919144	0.0316667	0.0491071
chr2:27216615-27217065	450	TRUE	ATRAID	FALSE	TRUE	ATRAID,CAD	0	0.859888	0.815938	0.072805	0.0399483	0.0748986	0.0545788	0.0728508	0.0118343	0.078109	0.670515	0.288031	0.406796	0.109622	0.146383	0.10517	0.0677656	0.12956	0.125309	0.0517816	0.063141
chr2:27274666-27276328	1662	TRUE	SLC30A3,DNAJC5G	FALSE	TRUE	DNAJC5G,SLC30A3	2	0.898181	0.858728	0.0525339	0.0374443	0.0286994	0.0260897	0.0302531	0.00967867	0.0283784	0.650599	0.232197	0.293064	0.116245	0.120005	0.0133589	0.0633273	0.0194496	0.0772244	0.022619	0.0511762
chr2:27410314-27411334	1020	FALSE		FALSE	TRUE	PPM1G	3	0.945048	0.947401	0.0157823	0.0749052	0.0291915	0.0481944	0.124026	0.0931217	0.0385552	0.736728	0.304697	0.444694	0.188335	0.171155	0.0234533	0.103441	0.0991667	0.096805	0.0155644	0.0430166
chr2:27493954-27494555	601	TRUE	FNDC4	FALSE	TRUE	FNDC4	0	0.903097	0.873095	0.0503247	0.0666667	0.0243473	0.0665349	0.0123035	0.017958	0.0239621	0.695621	0.306354	0.432102	0.13884	0.119677	0.026466	0.138312	0.160611	0.0395903	0.00271739	0.00940635
chr2:28811278-28812977	1699	TRUE	SPDYA	FALSE	TRUE	SPDYA	5	0.88275	0.86737	0.00661376	0.0145723	0.013322	0.035119	0.0108631	0.0444444	0.00746965	0.640937	0.362747	0.328906	0.238155	0.0748905	0.0207307	0.0438889	0.0876437	0.0728906	0	0.062037
chr2:28829035-28830497	1462	TRUE	SPDYA	FALSE	TRUE	SPDYA	5	0.947407	0.941065	0.122804	0.107485	0.079734	0.129508	0.0664172	0.164444	0.11973	0.659427	0.235672	0.48277	0.242427	0.226513	0.104677	0.122405	0.284915	0.110536	0.126033	0.166328
chr2:28839241-28839798	557	TRUE	SPDYA	FALSE	TRUE	SPDYA	3	0.963416	0.961982	0.0379276	0.0307834	0.0228647	0.00680272	0.0199014	0.0347222	0.0369448	0.798728	0.291622	0.357902	0.184447	0.245694	0.0131579	0.0549145	0.0353813	0.043771	0.0276984	0.042517
chr2:28893184-28894170	986	FALSE		FALSE	TRUE	WDR43	4	0.869157	0.934407	0.0572242	0.0121212	0.015407	0.0546919	0.010453	0.024607	0.0383016	0.693566	0.332673	0.404043	0.230964	0.0801446	0.0276335	0.0990159	0.056996	0.0175926	0.0136946	0.0277593
chr2:32278872-32281020	2148	TRUE	YIPF4	FALSE	TRUE	YIPF4	7	0.936269	0.940447	0.0542246	0.0234568	0.0389688	0.0201299	0.0644383	0.101947	0.0504629	0.630924	0.535863	0.362241	0.185629	0.112341	0.061863	0.163016	0.040977	0.0937089	0.0501188	0.0541021
chr2:33600085-33600921	836	FALSE		FALSE	TRUE	FAM98A	3	0.911218	0.856795	0.0772331	0.0483491	0.0597005	0.141246	0.0744048	0.0871337	0.0674074	0.653086	0.396766	0.396836	0.217352	0.139048	0.117857	0.0851852	0.113636	0.0798488	0.0565516	0.133903
chr2:37195555-37196123	568	TRUE	SULT6B1	FALSE	TRUE	SULT6B1,CEBPZOS	2	0.929768	0.907755	0.0207175	0.00931677	0.0120773	0.00568182	0	0.00745342	0.00362319	0.726028	0.409406	0.276922	0.112222	0.243806	0.0152174	0.0939347	0.00324675	0.0717493	0	0
chr2:37197414-37198946	1532	TRUE	CEBPZOS	FALSE	TRUE	SULT6B1,CEBPZOS	3	0.916363	0.912942	0.00252525	0.0293511	0.0191172	0.03125	0.0126044	0.021881	0.0105651	0.69574	0.342699	0.409986	0.19762	0.125089	0.00921376	0.0541587	0.0172562	0.00659722	0.0163139	0.0456085
chr2:37232524-37233352	828	TRUE	NDUFAF7	FALSE	TRUE	CEBPZ,NDUFAF7	2	0.927166	0.922324	0.0906349	0.0926768	0.084379	0.121356	0.0832323	0.0636963	0.0780952	0.683235	0.308992	0.346501	0.213867	0.208409	0.0699889	0.176667	0.217232	0.022792	0.0487879	0.0720539
chr2:37923969-37924522	553	TRUE	RMDN2	FALSE	TRUE	RMDN2	2	0.899858	0.892684	0	0	0.00980392	0	0	0	0.0157563	0.674813	0.160867	0.221615	0.118258	0.159265	0	0.00490196	0	0.00820136	0.0112299	0.0492063
chr2:38776555-38777754	1199	TRUE	GEMIN6	FALSE	TRUE	GEMIN6	4	0.858818	0.858777	0.0358077	0.0154349	0.0294478	0.0531178	0.0235583	0.0730601	0.0264881	0.609535	0.244609	0.40429	0.192781	0.0883831	0.0464571	0.103968	0.0325421	0.0369181	0.020418	0.0321886
chr2:38873895-38875108	1213	TRUE	DHX57	FALSE	TRUE	MORN2,DHX57	6	0.923983	0.928363	0.0239737	0.0141626	0.0602038	0.0161713	0.00892857	0.0268519	0.0142288	0.709571	0.346017	0.362036	0.103199	0.240261	0.0184028	0.0399425	0.0193223	0.0645868	0.00771104	0.0916417
chr2:38876487-38877259	772	TRUE	MORN2	FALSE	TRUE	MORN2,DHX57	4	0.80431	0.831976	0.0210889	0.00556948	0.015	0.0130719	0.00818452	0	0.00505051	0.575059	0.130933	0.345278	0.0514957	0.124113	0.049026	0.0252976	0.0954145	0.0685561	0	0.0542328
chr2:39123416-39123708	292	TRUE	SOS1	FALSE	TRUE	SOS1	2	0.897385	0.922342	0.015625	0.00520833	0.0730952	0.0416667	0.025	0.00833333	0.0359477	0.562574	0.290344	0.39195	0.17037	0.0858844	0.0266667	0.025	0.0395408	0	0	0
chr2:39125334-39126956	1622	FALSE		FALSE	TRUE	SOS1	6	0.939098	0.924745	0.0480863	0.0258572	0.0455483	0.0229167	0.0691578	0.0521497	0.0505682	0.629224	0.388783	0.358322	0.118864	0.161047	0.030303	0.0443122	0.0569444	0.104143	0.0356746	0.0535206
chr2:42424124-42425714	1590	TRUE	COX7A2L	FALSE	TRUE	COX7A2L	1	0.877464	0.902133	0.0743457	0.0522731	0.0754413	0.15102	0.0496318	0.0619222	0.0497622	0.772173	0.229755	0.371874	0.204561	0.267951	0.0251809	0.0917898	0.148889	0.0993758	0.0519481	0.0866243
chr2:43996788-43997546	758	FALSE		FALSE	TRUE	LRPPRC	4	0.868155	0.867661	0.0372489	0.0135216	0.0239011	0.0442426	0.0226739	0.049342	0.0133117	0.544318	0.227791	0.331115	0.149566	0.120894	0.035101	0.0230619	0.0545943	0.016369	0.0114137	0.0441905
chr2:44165834-44167681	1847	FALSE		FALSE	TRUE	PPM1B	4	0.919472	0.896434	0.0221695	0.0310282	0.0205233	0.0280736	0.0219841	0.0468731	0.0336911	0.634395	0.293551	0.364686	0.154197	0.129468	0.0269766	0.1086	0.0431396	0.0358515	0.0122642	0.0349922
chr2:46480229-46481251	1022	TRUE	TMEM247	TRUE	TRUE	TMEM247	1	0.869182	0.868908	0.137136	0.0228938	0.00970418	0.0315846	0.0196549	0.0240653	0.0346316	0.733922	0.328253	0.464657	0.120197	0.156681	0.0372768	0.0606176	0.0651895	0.0834459	0.00621345	0.0286676
chr2:46916912-46917290	378	TRUE	MCFD2,TTC7A	FALSE	TRUE	TTC7A,MCFD2	2	0.809243	0.807039	0.00769231	0	0.00769231	0	0.00854701	0	0.00769231	0.620271	0.189319	0.133333	0.122775	0.200926	0.010989	0.166667	0.0138889	0.0398332	0	0.0192308
chr2:47367830-47368730	900	TRUE	EPCAM	FALSE	TRUE	EPCAM	2	0.925636	0.89332	0.0965085	0.0963771	0.108212	0.0803922	0.0175439	0.0753623	0.126634	0.619287	0.369432	0.467423	0.135459	0.128063	0.0354497	0.107698	0.160417	0.0773129	0.0619048	0.0407603
chr2:47401308-47402425	1117	FALSE		FALSE	TRUE	MSH2	5	0.854634	0.85972	0.0409111	0.0420819	0.03503	0.0369651	0.0361498	0.0168831	0.0423239	0.562824	0.265307	0.376189	0.116923	0.205174	0.0407438	0.109289	0.0738307	0.0408582	0.0197822	0.0298127
chr2:47781126-47782345	1219	TRUE	MSH6	FALSE	TRUE	MSH6	3	0.874234	0.875008	0.0127787	0.0122504	0.00816639	0.00819252	0.00654762	0.00529827	0.0132035	0.504183	0.235485	0.340113	0.133471	0.143247	0.00363636	0.069731	0.0110204	0.0148148	0.0497024	0.00574713
chr2:47784679-47785706	1027	TRUE	MSH6	FALSE	TRUE	MSH6	3	0.857197	0.910247	0.0127455	0.00357143	0.0179996	0.0126586	0.0164338	0.0139718	0.00469697	0.661257	0.330492	0.572911	0.132509	0.104805	0.00292398	0.0805781	0	0.0257258	0	0.00960735
chr2:48312373-48313650	1277	FALSE		FALSE	TRUE	FOXN2	3	0.839871	0.867766	0.0369456	0.0063933	0.0182472	0.0136834	0.00769231	0.0136142	0.0157407	0.624057	0.294135	0.411003	0.161962	0.147527	0.0141484	0.149984	0.0340308	0.056192	0.0194962	0.00526316
chr2:50018886-50020255	1369	TRUE	NRXN1	FALSE	TRUE	NRXN1	3	0.882244	0.886473	0.0535679	0.0439002	0.0424537	0.0428716	0.0722649	0.0386239	0.0416857	0.789738	0.289998	0.280856	0.18331	0.113731	0.0273058	0.107953	0.136142	0.0812282	0.0377005	0.0658129
chr2:51026438-51028843	2405	TRUE	NRXN1	TRUE	TRUE	NRXN1	0	0.893182	0.876517	0.0128824	0.00699505	0.00297146	0.00393519	0.0045213	0.00816036	0.00511311	0.660809	0.35339	0.415477	0.220964	0.23484	0.0083755	0.0876921	0.00633437	0.0752912	0.00664562	0.0189144
chr2:53971845-53972947	1102	TRUE	ACYP2	FALSE	TRUE	ACYP2	3	0.924774	0.929425	0.0439674	0.0238574	0.0437679	0.0290119	0.024676	0.0406357	0.0622857	0.76951	0.28969	0.398445	0.191886	0.188317	0.014235	0.0409452	0.0604575	0.0617172	0.0528646	0.0942957
chr2:54254615-54257143	2528	TRUE	ACYP2,TSPYL6	TRUE	TRUE	TSPYL6	5	0.941795	0.897235	0.0310915	0.025104	0.0200687	0.0143515	0.0223194	0.0168766	0.0128471	0.698691	0.337696	0.391345	0.125423	0.177584	0.00954875	0.103824	0.0156616	0.02941	0.0266182	0.0239534
chr2:55009542-55010551	1009	TRUE	RTN4	FALSE	TRUE	RTN4	0	0.152514	0.114267	0.915933	0.949191	0.935431	0.916865	0.879431	0.92491	0.903393	0.24465	0.6888	0.582091	0.684197	0.813285	0.872519	0.799349	0.895348	0.793319	0.92432	0.854102
chr2:55224028-55225670	1642	TRUE	CLHC1	FALSE	TRUE	CLHC1	1	0.92983	0.917249	0.0431973	0.00420168	0.0112087	0.0115693	0.00598291	0.011485	0.0134615	0.647736	0.292009	0.506404	0.167449	0.0882246	0.00770308	0.0657845	0.0286639	0.0383739	0.0102041	0.0718263
chr2:55230821-55231559	738	TRUE	CLHC1	FALSE	TRUE	CLHC1,RPS27A	3	0.932207	0.935065	0.060566	0.0630674	0.0257703	0.118625	0.100817	0.0815608	0.0640625	0.682039	0.314499	0.392041	0.259369	0.138624	0.111953	0.154762	0.173789	0.0858326	0.065051	0.152834
chr2:55270146-55270827	681	FALSE		FALSE	TRUE	MTIF2	2	0.927056	0.981027	0.0976239	0.0532143	0.0169082	0.0636161	0.0876436	0.0562338	0.0567628	0.70416	0.282078	0.507368	0.230883	0.176236	0.0544074	0.157143	0.122976	0.0942249	0.0593434	0.0762584
chr2:55517218-55518898	1680	FALSE		FALSE	TRUE	CFAP36	4	0.950549	0.914706	0.0151361	0.00193798	0.00952381	0.00736398	0.0157503	0.0184269	0.0188462	0.815672	0.200941	0.24989	0.0900276	0.0989975	0.0309524	0.0187879	0.0190476	0.0560504	0.0126984	0.00666667
chr2:61143540-61144629	1089	FALSE		FALSE	TRUE	C2orf74	2	0.896075	0.929631	0.0165519	0.0106838	0.00807937	0.0173246	0.0151885	0.0327143	0.00784632	0.649191	0.318372	0.388526	0.198183	0.0976345	0.00663265	0.0714971	0.0358108	0.0455209	0.0387401	0.0608135
chr2:61852596-61853204	608	TRUE	FAM161A	FALSE	TRUE	FAM161A	2	0.857324	0.799614	0.047017	0.072601	0.0775772	0.0897884	0.0210737	0.0583333	0.0710813	0.586161	0.114141	0.327513	0.29	0.224935	0	0.0444444	0.0706349	0.0447552	0.0375744	0.139286
chr2:61889235-61890696	1461	TRUE	COMMD1	FALSE	TRUE	COMMD1,CCT4	4	0.890688	0.902729	0.0950584	0.0669287	0.068838	0.139119	0.0956898	0.0921905	0.110259	0.620873	0.246341	0.410208	0.233361	0.140221	0.0861178	0.109132	0.300906	0.0580646	0.037119	0.140698
chr2:63043749-63046302	2553	TRUE	EHBP1	TRUE	TRUE	EHBP1	0	0.919357	0.923503	0.0632899	0.0690081	0.0479159	0.0834576	0.0525093	0.0820246	0.0618535	0.812684	0.40103	0.435109	0.192648	0.193488	0.116919	0.14223	0.0600989	0.068895	0.073836	0.0501685
chr2:63839241-63840235	994	FALSE		FALSE	TRUE	UGP2	3	0.868915	0.888604	0.0438453	0.0242967	0.0328102	0	0.0177788	0.0333333	0.0588477	0.687378	0.360447	0.387504	0.251989	0.139108	0.0257927	0.132165	0.0496212	0.0346667	0.0514172	0.0388903
chr2:69387811-69388959	1148	FALSE		FALSE	TRUE	GFPT1	1	0.835477	0.859123	0.0251131	0.0235969	0.0314857	0.0260417	0.0345023	0.0176471	0.0451295	0.592923	0.210167	0.366994	0.140395	0.131004	0.0606676	0.0437037	0.0756303	0.0513898	0.0125	0.0295139
chr2:69828002-69828932	930	FALSE		FALSE	TRUE	GMCL1	2	0.911089	0.898785	0.0419568	0	0.0438492	0.0665954	0	0.0514706	0.0539916	0.610231	0.405507	0.53481	0.144576	0.1204	0.041266	0.214004	0.0817369	0.0541126	0.0363636	0.0383333
chr2:70191339-70192430	1091	TRUE	C2orf42	FALSE	TRUE	C2orf42	3	0.900126	0.893504	0.048129	0.00757576	0.00674603	0.00383142	0.0200397	0.0115674	0.0104377	0.742406	0.241729	0.331525	0.204258	0.1477	0.015303	0.0352222	0.0436508	0.141282	0.0266792	0.0166667
chr2:70995860-70997094	1234	FALSE		FALSE	TRUE	TEX261	4	0.874154	0.809944	0.0527586	0.0305829	0.0451713	0.0575066	0.0468842	0.0834402	0.0663043	0.499138	0.38307	0.250286	0.198705	0.124033	0.00689655	0.0899627	0.0272805	0.159585	0.0454507	0.0282903
chr2:71071620-71072443	823	TRUE	NAGK	FALSE	TRUE	NAGK	1	0.141987	0.0882711	0.948903	0.957817	0.888303	0.899741	0.877818	0.863897	0.932965	0.207287	0.615049	0.378786	0.778551	0.80609	0.913992	0.824831	0.919386	0.879523	0.926162	0.910999
chr2:71417319-71417582	263	TRUE	ZNF638	FALSE	TRUE	ZNF638	2	0.0520486	0.0339286	0.847109	0.862297	0.90625	0.9375	0.784127	0.857143	0.966518	0.1	0.661608	0.574351	0.860374	0.8	0.822222	0.752978	0.911463	0.768504	0.959184	0.807823
chr2:72826292-72827348	1056	FALSE		FALSE	TRUE	EXOC6B	4	0.937883	0.923918	0.0137807	0.0140681	0.00343407	0.0182116	0.0132574	0.0154401	0.00955711	0.789509	0.305738	0.252346	0.161855	0.179247	0.0390894	0.0748571	0.0195748	0.0336735	0.0307471	0.0283087
chr2:73778464-73779129	665	TRUE	DUSP11	FALSE	TRUE	DUSP11	1	0.900511	0.878148	0.103594	0.0709694	0.0473284	0.0871032	0.113942	0.106532	0.118086	0.716175	0.290911	0.395574	0.260106	0.188881	0.0840291	0.125556	0.126727	0.0869095	0.0325758	0.034805
chr2:73924156-73926295	2139	FALSE		FALSE	TRUE	DGUOK	4	0.836265	0.828618	0.031666	0.0182756	0.0342532	0.040013	0.0266442	0.0357771	0.0281939	0.602363	0.30553	0.355913	0.133173	0.137534	0.0163826	0.0889739	0.0744916	0.0514148	0.0340909	0.0481775
chr2:74148666-74149478	812	TRUE	BOLA3-AS1	FALSE	TRUE	BOLA3-AS1,BOLA3	2	0.810593	0.832747	0.0159259	0.0153585	0.00416667	0.00846154	0.00606061	0.00952381	0.0260606	0.663944	0.355586	0.314473	0.210435	0.165643	0.0136364	0.0294716	0.0287879	0.0182595	0.015	0.0650753
chr2:74179734-74180122	388	FALSE		FALSE	TRUE	MOB1A	2	0.952414	0.893957	0.0283763	0.0524427	0.0204795	0.0558333	0.012987	0.0641026	0.0277778	0.75	0.42602	0.481985	0.220022	0.0490079	0.0204082	0.0391608	0.0436508	0.030303	0.010101	0.0238095
chr2:74197102-74198205	1103	FALSE		FALSE	TRUE	MTHFD2	8	0.907443	0.892626	0.0485123	0.0344563	0.0492282	0.0799292	0.0243506	0.0943511	0.0641649	0.590834	0.348196	0.331053	0.310252	0.19692	0.0455031	0.0836544	0.102016	0.0483808	0.0486017	0.134643
chr2:74205601-74206583	982	TRUE	MTHFD2	FALSE	TRUE	MTHFD2	1	0.121562	0.059336	0.852723	0.931389	0.896086	0.83369	0.839038	0.897357	0.914433	0.242753	0.703535	0.502341	0.850058	0.854452	0.911762	0.835684	0.877308	0.851389	0.870665	0.917488
chr2:74463692-74464249	557	TRUE	MOGS	FALSE	TRUE	MOGS	2	0.931667	0.894141	0.0420942	0.0212302	0.010303	0.0357143	0.0216931	0.0234127	0.0283069	0.703892	0.336294	0.323714	0.157153	0.31481	0.0232143	0.0634921	0.108486	0.0153846	0.0256107	0.0369697
chr2:74647046-74647849	803	TRUE	M1AP	FALSE	TRUE	M1AP	2	0.94373	0.942575	0.00284091	0	0.00448565	0.0111859	0	0	0	0.680036	0.204435	0.427496	0.0969272	0.102367	0.00714286	0.0657858	0	0.00392157	0	0.00505051
chr2:75645571-75646549	978	FALSE		FALSE	TRUE	MRPL19	3	0.917848	0.929223	0.0178426	0.009	0.0152778	0.042889	0.0275238	0.0483607	0.0125	0.614183	0.266614	0.4784	0.128088	0.128427	0.0694766	0.0667184	0.088739	0.044367	0.0138158	0.0365228
chr2:75711482-75712575	1093	FALSE		FALSE	TRUE	GCFC2	2	0.936774	0.946534	0.212879	0.0333333	0.0502274	0.116576	0.133119	0.0599532	0.0773568	0.790192	0.390967	0.372318	0.113587	0.274891	0.101938	0.121975	0.0862193	0.174723	0.0533199	0.0865154
chr2:79311129-79312145	1016	TRUE	CTNNA2	FALSE	TRUE	CTNNA2	2	0.919684	0.903246	0.0401418	0.0241522	0.038327	0.1	0.0383783	0.0222169	0.0414007	0.882652	0.327874	0.517593	0.243833	0.161395	0.0135215	0.129464	0.136585	0.0405393	0.0697479	0.105247
chr2:85560352-85560599	247	TRUE	GGCX	FALSE	TRUE	GGCX,VAMP8	1	0.893984	0.904397	0.0900061	0.0421245	0.0461538	0.107407	0.0424603	0.0888889	0.106752	0.652976	0.368956	0.523056	0.172421	0.181447	0	0	0.234756	0.0333333	0.0210956	0.138736
chr2:85562258-85563716	1458	TRUE	VAMP8	FALSE	TRUE	GGCX,VAMP8	5	0.914613	0.916607	0.0336219	0.0182752	0.0315701	0.0366667	0.0291601	0.0145408	0.0340476	0.692435	0.37773	0.353753	0.139588	0.179234	0.0129167	0.114325	0.0277493	0.0586002	0.0214462	0.0651285
chr2:85577275-85579113	1838	TRUE	VAMP8	FALSE	TRUE	VAMP8	2	0.0647711	0.0649392	0.941775	0.946484	0.847413	0.881242	0.859075	0.871372	0.896141	0.224115	0.701615	0.593621	0.786966	0.777802	0.8781	0.784145	0.878195	0.857649	0.811004	0.857541
chr2:85610232-85611347	1115	TRUE	USP39,C2orf68	FALSE	TRUE	C2orf68,USP39	7	0.881373	0.902159	0.117734	0.0616534	0.0989239	0.149624	0.123602	0.101477	0.146546	0.608175	0.596212	0.452169	0.384176	0.17904	0.0666667	0.166889	0.131066	0.185192	0.049728	0.228345
chr2:86196191-86196519	328	FALSE		FALSE	TRUE	IMMT	2	0.815511	0.856341	0	0.00793651	0	0	0.0142857	0	0	0.617371	0.195079	0.42004	0.191933	0	0.00925926	0.0153846	0.0113636	0	0	0.02
chr2:86563713-86564786	1073	TRUE	RNF103-CHMP3	FALSE	TRUE	CHMP3	1	0.877277	0.892048	0.0527828	0.0311093	0.0237599	0.0486597	0.012963	0.0259033	0.0239878	0.54168	0.342341	0.414235	0.245025	0.144349	0.020901	0.0766794	0.0369055	0.0514911	0.0336881	0.0414992
chr2:86624349-86625519	1170	TRUE	RNF103-CHMP3	FALSE	TRUE	RNF103	1	0.921388	0.933925	0.0174382	0.017734	0.0223702	0.0206522	0.00924022	0.0186813	0.0122016	0.702962	0.319932	0.485388	0.213769	0.193563	0.0343946	0.0702864	0.10203	0.103136	0.0489177	0.0207854
chr2:88056194-88057522	1328	FALSE		FALSE	TRUE	KRCC1	5	0.858571	0.875553	0.0424231	0.0341204	0.0261556	0.0529908	0.0151046	0.0449644	0.0176394	0.637801	0.220609	0.34013	0.138344	0.146691	0.0233126	0.0870851	0.0247724	0.0626147	0.0300009	0.0429821
chr2:88170864-88171510	646	TRUE	THNSL2	TRUE	TRUE	THNSL2	0	0.874041	0.850533	0	0.0343915	0.0204582	0.0518357	0.00925926	0.0390873	0.00595238	0.530074	0.340649	0.333562	0.0715686	0.0905356	0.0433333	0.0650958	0.0523828	0.00462963	0.018315	0.0119048
chr2:88690387-88691099	712	FALSE		FALSE	TRUE	RPIA	2	0.785355	0.706522	0.0168678	0.0294872	0.034188	0.0272727	0	0.0405093	0.0259259	0.494968	0.326106	0.330342	0.13602	0.173362	0.0331197	0.0305556	0.0492424	0.056986	0.0104167	0.107792
chr2:96206307-96207327	1020	TRUE	STARD7	FALSE	TRUE	STARD7	2	0.884368	0.873349	0.0239896	0.0432167	0	0.00952381	0	0	0.00694444	0.672524	0.214122	0.397768	0.189491	0.201201	0.012987	0.0669573	0.0125	0.169347	0	0.00452489
chr2:96304345-96304862	517	TRUE	SNRNP200	FALSE	TRUE	SNRNP200	0	0.875067	0.869467	0.0443863	0.0298143	0.012987	0.0502646	0.025974	0.0222222	0.04329	0.509053	0.258343	0.452976	0.20754	0.0625	0.02	0	0.0726923	0.145387	0	0.0481962
chr2:96984860-96987928	3068	TRUE	FAM178B	TRUE	TRUE	FAM178B	8	0.8965	0.867233	0.0350492	0.0300217	0.0102648	0.0233198	0.0228035	0.0184481	0.0249139	0.587482	0.312732	0.453212	0.106352	0.139815	0.0207887	0.0401954	0.0531558	0.0457246	0.0330127	0.0274384
chr2:98609572-98610561	989	TRUE	UNC50	FALSE	TRUE	UNC50	0	0.846192	0.848918	0.00446429	0.0534311	0.0587287	0.0962963	0.0432692	0.047619	0.0472622	0.683932	0.354969	0.455147	0.24214	0.201567	0.0806277	0.161178	0.0842355	0.101886	0.0631233	0.0688214
chr2:98820798-98822340	1542	TRUE	KIAA1211L	TRUE	TRUE	KIAA1211L	2	0.899171	0.930093	0.0606048	0.0491888	0.0200392	0.0175084	0.0102339	0.0463492	0.0116066	0.667278	0.264758	0.337821	0.0824848	0.210723	0.0121593	0.0976964	0.0427831	0.0154497	0.0136425	0.0637002
chr2:99334086-99335431	1345	TRUE	TXNDC9	FALSE	TRUE	TXNDC9	4	0.897012	0.908779	0.0312533	0.0662764	0.0449064	0.0327812	0.0253719	0.0399301	0.0501323	0.577528	0.426171	0.408355	0.28869	0.287393	0.00911458	0.0253691	0.0389678	0.0320357	0.0120879	0.0933476
chr2:106159685-106161102	1417	TRUE	UXS1	FALSE	TRUE	UXS1	0	0.0427165	0.0502208	0.923068	0.913122	0.906307	0.881926	0.91256	0.88619	0.897051	0.352645	0.580769	0.443111	0.832532	0.824015	0.875992	0.847947	0.910566	0.91753	0.893966	0.882228
chr2:106195184-106196030	846	FALSE		FALSE	TRUE	UXS1	1	0.937173	0.905168	0.107421	0.0285294	0.0667582	0.0806777	0.0505051	0.0416667	0.0508658	0.64242	0.296051	0.415263	0.173444	0.265678	0.0159722	0.1385	0.0398063	0.0864469	0	0.137611
chr2:108718588-108718697	109	FALSE		FALSE	TRUE	RANBP2	2	0.935027	0.950971	0.0479467	0	0	0.142857	0.0568182	0	0.0407407	0.759226	0.65	0.37114	0.34119		0	0.0411255	0	0	0.0503247	0.03125
chr2:108787481-108789117	1636	TRUE	CCDC138	FALSE	TRUE	CCDC138	3	0.888273	0.888293	0.0327941	0.0185298	0.030388	0.0189043	0.0370851	0.0499093	0.031677	0.724891	0.344865	0.531764	0.0990516	0.150302	0.027314	0.082529	0.0503639	0.0619746	0.0187384	0.0148629
chr2:110114532-110115486	954	TRUE	MALL	TRUE	TRUE	MALL	0	0.853648	0.766553	0.00308642	0	0.00736865	0.0197531	0	0.0104618	0.0121824	0.579122	0.273576	0.323371	0.0987415	0.0369318	0.0047619	0.0559373	0.0269091	0.027896	0.00430108	0.023479
chr2:111123496-111124580	1084	TRUE	MIR4435-2HG,BCL2L11	FALSE	TRUE	BCL2L11	1	0.923857	0.943145	0.0919595	0.0186869	0.0659247	0.0231151	0.0744462	0.162922	0.073538	0.702472	0.298246	0.375167	0.273455	0.177539	0.0548553	0.108157	0.151407	0.0498139	0.017011	0.0691955
chr2:112271548-112274806	3258	FALSE		FALSE	TRUE	ZC3H6	7	0.910804	0.901115	0.0551355	0.0447156	0.0459075	0.0447178	0.0440607	0.0864608	0.0445037	0.658744	0.344402	0.411556	0.243907	0.146068	0.0596172	0.130637	0.0413156	0.0361965	0.0646416	0.135196
chr2:112765534-112766311	777	FALSE		FALSE	TRUE	CKAP2L	1	0.86649	0.86269	0.123794	0.0595696	0.151626	0.2	0.112099	0.0418981	0.100112	0.647651	0.269554	0.386661	0.177005	0.247515	0.15791	0.150709	0.16734	0.182321	0.06099	0.0641026
chr2:113757497-113758717	1220	FALSE		FALSE	TRUE	SLC35F5	3	0.892794	0.922025	0.0185765	0.0129296	0.0130092	0.0128775	0.00948588	0	0.0150629	0.578549	0.279833	0.334158	0.153759	0.0932749	0.0458381	0.0417621	0.0308608	0.0205518	0.004329	0.0294643
chr2:113978496-113979608	1112	TRUE	LINC01191	TRUE	TRUE	LINC01191	1	0.938253	0.913047	0	0.00877193	0.00222222	0.00783476	0.00976698	0.00471342	0.00685085	0.768924	0.175215	0.345243	0.0794533	0.113594	0.00863422	0.0133256	0.0114583	0.0143188	0.00303951	0.0525874
chr2:113980153-113980764	611	TRUE	LINC01191	FALSE	TRUE	LINC01191	2	0.916493	0.934345	0.029526	0.00641026	0	0	0.022619	0.0128205	0.0128205	0.591619	0.303512	0.448798	0.105472	0.126786	0	0	0.0363636	0	0.0181624	0.00699301
chr2:119545097-119545536	439	TRUE	CFAP221	FALSE	TRUE	CFAP221	0	0.905154	0.924964	0.00833333	0.00526316	0.00714286	0.00909091	0	0.00854701	0.0126984	0.579255	0.17304	0.154841	0.0873203	0.103463	0	0.0402778	0.0534518	0.0274242	0.0151515	0.0489796
chr2:120011848-120012425	577	FALSE		FALSE	TRUE	EPB41L5	3	0.901819	0.912483	0.0939484	0.0233918	0.0580031	0.0705195	0.0941388	0.0930556	0.0548344	0.684211	0.374764	0.372505	0.324835	0.0914447	0.0126297	0.120351	0.181134	0.0427778	0.0327493	0.0961409
chr2:120013953-120015312	1359	TRUE	EPB41L5	FALSE	TRUE	EPB41L5	2	0.929579	0.921135	0.082009	0.0170568	0.0509969	0.0489658	0.0427066	0.0286742	0.0435719	0.689905	0.362283	0.400111	0.183896	0.200819	0.0746658	0.182447	0.251776	0.116375	0.0162738	0.0439441
chr2:121737578-121738637	1059	TRUE	TSN	FALSE	TRUE	TSN,NIFK	2	0.856317	0.878366	0.00864198	0.00689655	0.0075487	0.002331	0.0168977	0.00478723	0.00752165	0.686102	0.270396	0.332886	0.171829	0.0874499	0.0056391	0.0798648	0.0126263	0.0401437	0.00938416	0
chr2:121753865-121754732	867	TRUE	TSN	FALSE	TRUE	TSN	5	0.896264	0.922512	0.0820215	0.104344	0.0508432	0.0888976	0.0665722	0.0871573	0.0843568	0.682163	0.349335	0.498579	0.231316	0.240504	0.0876543	0.186631	0.126622	0.130522	0.0521635	0.197443
chr2:121756825-121756998	173	TRUE	TSN	FALSE	TRUE	TSN	2	0.924098	0.886378	0.00826446	0.00649351	0	0	0.00826446	0.04		0.753131	0.271429	0.366667	0.157143	0.0340909	0	0.0928571	0	0.1	0	0
chr2:127858539-127859586	1047	FALSE		FALSE	TRUE	POLR2D	5	0.835152	0.84928	0.00354308	0.00677831	0.00573099	0	0.00934931	0.00438596	0.0114286	0.574152	0.319188	0.347463	0.0870227	0.12651	0.0186508	0.103712	0.00588235	0	0	0.0030303
chr2:131094333-131095302	969	FALSE		FALSE	TRUE	FAM168B	3	0.876107	0.870656	0.072881	0.036391	0.0299182	0.0280112	0.0151515	0.0325946	0.0440756	0.605789	0.291874	0.479125	0.203768	0.144763	0.010303	0.0321444	0.069281	0.0177381	0.00938735	0.0560198
chr2:131475159-131477105	1946	TRUE	MZT2A,TUBA3D	TRUE	TRUE	TUBA3D	5	0.932706	0.939668	0.048639	0.0148148	0.0156549	0.00946451	0.0110289	0.028306	0.00981338	0.680896	0.319394	0.310006	0.188981	0.190594	0.0235973	0.127752	0.0297899	0.049038	0.0121294	0.0615093
chr2:132160185-132160935	750	TRUE	ANKRD30BL	FALSE	TRUE	ANKRD30BL	2	0.947195	0.90252	0.0336564	0.0140097	0.0517007	0.0559733	0.0214604	0.0128205	0.045671	0.668994	0.279473	0.498999	0.11119	0.203894	0.0296575	0.0273016	0.195581	0.029998	0.092381	0.0362338
chr2:132417060-132418088	1028	TRUE	GPR39	TRUE	TRUE	GPR39	0	0.938212	0.863095	0.0240196	0	0.00881405	0.00998599	0.0026455	0.00797342	0.0177288	0.679447	0.210769	0.415438	0.0632237	0.231116	0.00777778	0.0243182	0.00936693	0.0173575	0.00187617	0.0151198
chr2:135876928-135879571	2643	FALSE		FALSE	TRUE	MCM6	10	0.923883	0.914309	0.0424144	0.0244022	0.0316505	0.0268657	0.0238045	0.050764	0.0393979	0.661796	0.357364	0.431585	0.225195	0.12824	0.0287289	0.0402686	0.0430766	0.053023	0.0549497	0.0402837
chr2:144667190-144668853	1663	TRUE	TEX41	FALSE	TRUE	TEX41	1	0.928782	0.934204	0.0687626	0.058727	0.0525863	0.0558566	0.0748437	0.045653	0.0421755	0.710748	0.276948	0.457328	0.165405	0.193178	0.0675099	0.0713019	0.0668898	0.0715762	0.0518551	0.0993736
chr2:148178857-148179816	959	TRUE	MBD5	FALSE	TRUE	MBD5	2	0.949509	0.944825	0.0502233	0.027513	0.0305216	0.0726753	0.0605268	0.0326133	0.0432692	0.607712	0.230536	0.340934	0.159748	0.129335	0.014	0.290598	0.0492503	0.0563603	0.0297619	0.0696142
chr2:151408307-151409573	1266	FALSE		FALSE	TRUE	RIF1	4	0.936529	0.941576	0.0586153	0.0354446	0.0285377	0.0722742	0.0376207	0.071637	0.0644503	0.663515	0.361288	0.384806	0.215495	0.217437	0.0529278	0.108832	0.138669	0.0215863	0.0354475	0.0841096
chr2:159284789-159285971	1182	TRUE	WDSUB1	FALSE	TRUE	WDSUB1	2	0.850223	0.861379	0.051903	0.0432516	0.0335	0.0353836	0.0318961	0.0337302	0.049556	0.74812	0.277896	0.334412	0.212784	0.170183	0.0219907	0.0771333	0.0410256	0.0565079	0.0361722	0.0106061
chr2:160408296-160409365	1069	TRUE	RBMS1	FALSE	TRUE	MIR4785,RBMS1	0	0.853647	0.852015	0.0268926	0.0303107	0.0236166	0.030917	0.0164683	0.0202652	0.0381926	0.651538	0.364365	0.388987	0.0970689	0.189332	0.0311738	0.0929989	0.0460706	0.0691891	0.00580808	0.0573252
chr2:161307095-161307962	867	FALSE		FALSE	TRUE	PSMD14	1	0.816798	0.822222	0.0318379	0.0278926	0.0606061	0.010101	0.047619	0.0532828	0.0678604	0.63716	0.190368	0.35363	0.150728	0.0915152	0.012987	0.0570208	0.0441558	0.0166667	0.0375	0.0848485
chr2:169063805-169064603	798	FALSE		FALSE	TRUE	DHRS9	2	0.918064	0.951542	0.0216288	0.00936455	0.035425	0.0276828	0.0231685	0.0454481	0.0143939	0.707325	0.166904	0.431304	0.153776	0.203845	0.0417447	0.0421508	0.0211433	0.0181406	0.0100478	0.0705067
chr2:169480270-169481364	1094	TRUE	BBS5	FALSE	TRUE	BBS5	2	0.877036	0.882292	0.0874344	0.0309594	0.0644055	0.0734035	0.0802509	0.0361111	0.0951729	0.533099	0.495194	0.361854	0.235801	0.178199	0.045202	0.0724359	0.175641	0.0780968	0.0364286	0.114912
chr2:169498581-169499203	622	TRUE	BBS5	FALSE	TRUE	BBS5	3	0.946155	0.933543	0.0427057	0.0582848	0.0317333	0.037061	0.0952261	0.0388889	0.091453	0.69933	0.238346	0.340657	0.139167	0.300986	0.136944	0.09	0.194343	0.18497	0.0666667	0.221488
chr2:169695175-169696156	981	TRUE	PHOSPHO2,KLHL23	FALSE	TRUE	PHOSPHO2,KLHL23,CCDC173	2	0.910894	0.877119	0.0296449	0.0162879	0.0177703	0	0.00848765	0	0.0115226	0.531878	0.208725	0.399107	0.0749339	0.194573	0.0126335	0.0490896	0.0061086	0.0252218	0.0128601	0.00483092
chr2:169790268-169791506	1238	FALSE		FALSE	TRUE	SSB	3	0.911341	0.857424	0.0335341	0.0485225	0.03728	0.0496296	0.037158	0.076876	0.0331529	0.721958	0.342935	0.410913	0.147998	0.210956	0.0469136	0.072	0.0767385	0.0967448	0.0338843	0.0848539
chr2:169800250-169800865	615	TRUE	SSB	FALSE	TRUE	SSB	1	0.918841	0.91843	0.06417	0.048224	0.0649351	0.108642	0.0215686	0.0301587	0.121789	0.776417	0.14093	0.341788	0.229762	0.269868	0.0584416	0.192593	0.0770308	0.0352273	0.0463659	0.119896
chr2:169825384-169827110	1726	FALSE		FALSE	TRUE	METTL5,UBR3	3	0.903701	0.907316	0.00616606	0.00609169	0.00659012	0.0136778	0.00156986	0.0157807	0.00786596	0.667226	0.285381	0.282851	0.160774	0.0841285	0	0.0523088	0	0.0133333	0.00631229	0.023479
chr2:171919458-171922010	2552	TRUE	SLC25A12	FALSE	TRUE	HAT1	6	0.924204	0.904409	0.074978	0.0498057	0.0649535	0.0820194	0.0365801	0.0867184	0.0654328	0.674675	0.32012	0.451299	0.25335	0.152711	0.0823279	0.130313	0.0768799	0.0585111	0.0588738	0.104219
chr2:174246935-174247630	695	TRUE	OLA1	FALSE	TRUE	OLA1	1	0.944572	0.918118	0.053313	0.0292294	0.054481	0.0138889	0.0223485	0.0717296	0.0655556	0.74245	0.207931	0.33522	0.103053	0.137835	0.025	0.0797958	0.0288462	0.0431818	0.0351413	0.0625
chr2:174249133-174250406	1273	FALSE		FALSE	TRUE	OLA1	4	0.957755	0.941266	0.00493827	0.00953984	0.00905815	0.012522	0.0102881	0.00737179	0.0112264	0.681178	0.344854	0.362556	0.195459	0.144991	0.0135266	0.0459951	0.0238095	0.0353129	0.0109714	0.0341194
chr2:174396443-174397129	686	TRUE	SCRN3	FALSE	TRUE	SCRN3,CIR1	2	0.873346	0.867436	0.0226881	0.0225727	0.0274864	0.0185185	0.0181818	0.0554945	0	0.662504	0.209099	0.31876	0.135781	0.206155	0	0.0763605	0.0104167	0.0705568	0.0375744	0.0162685
chr2:189675469-189676191	722	TRUE	ANKAR	FALSE	TRUE	ANKAR	2	0.872061	0.941045	0.033611	0.0108437	0.00995879	0.00549451	0.0285714	0.0104167	0.00699301	0.680982	0.342857	0.465741	0.18481	0.245	0.0786075	0.0849567	0.0335146	0.032619	0.0222222	0.0522495
chr2:189878734-189880599	1865	TRUE	C2orf88	FALSE	TRUE	C2orf88	3	0.857706	0.884913	0.0419656	0.0607761	0.0340871	0.00956229	0.0308819	0.0374429	0.0364618	0.650054	0.321893	0.340867	0.101143	0.0993333	0.0338545	0.0625902	0.0429819	0.0384336	0.0401722	0.0342915
chr2:196637956-196639321	1365	FALSE		FALSE	TRUE	CCDC150	2	0.874289	0.884971	0.0200146	0.0377657	0.0114667	0.0177128	0.0185314	0.0444597	0.0221318	0.714464	0.421686	0.346116	0.206818	0.122277	0.0202206	0.0960442	0.0137382	0.038796	0.00322581	0.0163082
chr2:196798288-196799025	737	TRUE	GTF3C3	FALSE	TRUE	GTF3C3	2	0.92962	0.91272	0.0773644	0.0691466	0.0875	0.120181	0.0934603	0.1	0.125961	0.654692	0.358249	0.56297	0.251566	0.137093	0.0205464	0.132789	0.172302	0.0856934	0.0841646	0.0970491
chr2:196799982-196801241	1259	FALSE		FALSE	TRUE	GTF3C3	4	0.866764	0.856291	0.0230831	0.0214063	0.0138021	0.0853762	0.0346584	0.0305641	0.0262238	0.584113	0.333415	0.333132	0.0483912	0.0640019	0.0128028	0.107393	0.0360285	0.0581913	0.0162963	0.0578866
chr2:197784468-197785831	1363	TRUE	BOLL	TRUE	TRUE	BOLL	1	0.928558	0.860119	0	0	0.00483488	0.00108225	0.00402778	0.00445713	0.00876677	0.75655	0.445685	0.405878	0.169726	0.118715	0.0112132	0.0344868	0.00339286	0.0203333	0.00616497	0.00198413
chr2:199909821-199910734	913	FALSE		FALSE	TRUE	C2orf69	2	0.942665	0.896318	0.113085	0.070046	0.0953723	0.0816864	0.106196	0.0990113	0.0404762	0.700022	0.351044	0.290306	0.201829	0.263016	0.131235	0.108035	0.1125	0.137193	0.109321	0.10805
chr2:200304948-200305702	754	FALSE		FALSE	TRUE	SPATS2L	3	0.914713	0.884308	0.0407461	0.0694318	0.0411549	0.0466681	0.0302579	0.0488019	0.0658088	0.703644	0.328157	0.428365	0.292002	0.159382	0.0649802	0.035989	0.0908742	0.0813386	0.0408822	0.10103
chr2:201069954-201070451	497	TRUE	FAM126B	FALSE	TRUE	NDUFB3	1	0.851188	0.867937	0.0280671	0.0289683	0.0202991	0.0242424	0	0	0.0562678	0.469913	0.177183	0.466017	0.183392	0.144511	0.0181818	0.178257	0.05	0.0357143	0.0571429	0.0422799
chr2:201452777-201454169	1392	TRUE	STRADB	FALSE	TRUE	STRADB	3	0.924484	0.895102	0.144506	0.0907999	0.194287	0.118866	0.0992424	0.196892	0.170083	0.643741	0.366654	0.32575	0.24287	0.267752	0.180435	0.0774351	0.136731	0.143959	0.147114	0.207594
chr2:201643969-201644852	883	FALSE		FALSE	TRUE	TMEM237	1	0.884869	0.857264	0.049962	0.0283425	0.0125356	0.0357143	0	0.0383333	0.0315476	0.594326	0.29292	0.431612	0.189229	0.149892	0	0.0708514	0.0178571	0.00649351	0.00649351	0.0150794
chr2:202239170-202239733	563	FALSE		FALSE	TRUE	SUMO1	1	0.792661	0.858425	0.0311111	0.0210526	0.0326618	0.0650794	0.0277778	0.005	0.03	0.595788	0.339874	0.414037	0.198629	0.175023	0.0242013	0.261728	0.0261243	0.0731316	0.0377778	0.0316667
chr2:202828677-202829490	813	TRUE	ICA1L	FALSE	TRUE	ICA1L	2	0.96701	0.944787	0.04164	0.0106667	0.0327778	0.0323129	0.0275498	0.0768849	0.0524725	0.784247	0.380997	0.397222	0.172358	0.127693	0.0673016	0.0819048	0.0174315	0.183929	0.106143	0.0461688
chr2:202869139-202870067	928	TRUE	ICA1L	FALSE	TRUE	ICA1L	2	0.94262	0.964054	0.201156	0.0738256	0.0648223	0.170221	0.068674	0.117256	0.202066	0.772594	0.286825	0.408525	0.39837	0.145044	0.0978992	0.203725	0.343438	0.0545635	0.151496	0.136085
chr2:202872412-202873939	1527	FALSE		FALSE	TRUE	ICA1L	4	0.887513	0.91216	0.0488162	0.0181557	0.0335816	0.0458006	0.0266958	0.0490511	0.0355659	0.725021	0.286514	0.359936	0.18859	0.121787	0.0362319	0.0750303	0.0491192	0.0291557	0.0683631	0.0274235
chr2:203236435-203238376	1941	FALSE		FALSE	TRUE	CYP20A1	6	0.913193	0.901807	0.0263029	0.0303374	0.0127394	0.0494406	0.0115079	0.0301156	0.00780533	0.688334	0.329965	0.410425	0.272798	0.14746	0.0322917	0.0555614	0.103913	0.0504572	0.0162606	0.0520822
chr2:206157733-206158256	523	TRUE	NDUFS1	FALSE	TRUE	NDUFS1	2	0.878267	0.913285	0.0166667	0.0115385	0.00613276	0.00490196	0.00756303	0	0.0625	0.547258	0.318343	0.489771	0.330476	0.031746	0.0571429	0.0416667	0.00833333	0.0153846	0.021164	0.010101
chr2:207167801-207169142	1341	FALSE		FALSE	TRUE	KLF7	3	0.869126	0.869762	0.0452455	0.0566378	0.0680539	0.090757	0.0577506	0.046258	0.0363636	0.579326	0.413214	0.293225	0.182595	0.309091	0.0835276	0.141905	0.151041	0.0336141	0.111111	0.0737079
chr2:207710013-207710684	671	FALSE		FALSE	TRUE	CCNYL1	3	0.914223	0.907317	0.052421	0.0311946	0.0444004	0.0463444	0.00416667	0.043295	0.0608609	0.556926	0.155423	0.564105	0.256952	0.186918	0.0238095	0.0890967	0.0716667	0.0518519	0.0466853	0.0507792
chr2:207712832-207714051	1219	TRUE	CCNYL1	FALSE	TRUE	CCNYL1	1	0.855526	0.848214	0.0291458	0.013244	0.0280692	0.0136905	0.0214744	0.015873	0.020829	0.643624	0.345406	0.490427	0.103646	0.156352	0.0145929	0.0632915	0.0452828	0.0343171	0.00347222	0.0206044
chr2:210223878-210224327	449	TRUE	ACADL	FALSE	TRUE	ACADL	3	0.86857	0.887355	0.0592929	0.0340306	0.0105051	0.0842857	0.0342088	0.0269841	0.0511859	0.723465	0.285409	0.387234	0.136905	0.166106	0.0151515	0.0549451	0.0631258	0.0128205	0.0284715	0.0127273
chr2:215310846-215311340	494	FALSE		FALSE	TRUE	ATIC	2	0.828495	0.899722	0.0530013	0.0557692	0.0459524	0.0222222	0.0233333	0.0282187	0.0345679	0.624074	0.35	0.399293	0.207937	0.300265	0.0533333	0.125298	0.113886	0.0138889	0	0.025
chr2:216107445-216108066	621	TRUE	XRCC5	FALSE	TRUE	XRCC5	1	0.925584	0.94902	0.105622	0.055873	0.0507519	0.0794414	0.0484848	0.0994048	0.0750916	0.607136	0.195256	0.560859	0.210448	0.328788	0.0706633	0.127852	0.177597	0.167989	0.0800538	0.166667
chr2:218215335-218216663	1328	FALSE		FALSE	TRUE	ARPC2	4	0.865181	0.870918	0.101183	0.0794739	0.0689861	0.0816859	0.0671875	0.0583333	0.0731909	0.640319	0.322329	0.485704	0.193766	0.186941	0.0998701	0.145638	0.157215	0.114696	0.0904589	0.0615212
chr2:219242547-219243358	811	TRUE	GLB1L	TRUE	TRUE	GLB1L	0	0.847485	0.833103	0.0409035	0.133333	0.0155556	0.0205905	0.015873	0.0166667	0.0356471	0.470939	0.255289	0.245716	0.163251	0.109691	0.0212121	0.0774526	0.0306513	0.0681668	0.0111111	0.0436532
chr2:219569576-219570248	672	TRUE	OBSL1,INHA	TRUE	TRUE	INHA,OBSL1	2	0.880441	0.891037	0.061769	0.0294913	0.0208272	0.0390614	0.037683	0.0541353	0.0385582	0.701121	0.237418	0.334121	0.137007	0.163518	0.0352085	0.16432	0.0681783	0.0539687	0	0.0577053
chr2:227470920-227471866	946	FALSE		FALSE	TRUE	MIR5703,AGFG1	5	0.863374	0.873268	0.0117521	0.00744048	0.00479008	0.0118891	0.0042735	0.0162393	0.0111111	0.637405	0.25874	0.425444	0.156512	0.0628706	0.00672078	0.103876	0.00616371	0.0180708	0.00444444	0.00832305
chr2:227870458-227871221	763	TRUE	DAW1	FALSE	TRUE	DAW1	1	0.899405	0.901233	0.0641359	0.102952	0.0624074	0.0925685	0.0725758	0.0803114	0.146058	0.722811	0.458524	0.472027	0.278627	0.132619	0.0901587	0.141288	0.288788	0.0704914	0.0547009	0.110549
chr2:229923371-229925024	1653	TRUE	FBXO36	FALSE	TRUE	TRIP12,FBXO36	5	0.934661	0.908765	0.0564213	0.0298596	0.0407324	0.00837438	0.0441626	0.0612698	0.0213675	0.569858	0.379318	0.498599	0.160075	0.131439	0.0187139	0.146762	0.0578704	0.0537798	0.0422222	0.0758503
chr2:230710957-230712168	1211	FALSE		FALSE	TRUE	CAB39	4	0.805246	0.841658	0.0300621	0.00985222	0.0618885	0.0237886	0.0414986	0.0291506	0.0396317	0.567125	0.278976	0.371617	0.10802	0.168368	0.0192365	0.145404	0.264836	0.0246853	0.0286977	0.0438515
chr2:230989329-230990060	731	TRUE	SPATA3-AS1	FALSE	TRUE	SPATA3	1	0.906755	0.915694	0.0216343	0.0133333	0.00666667	0.0474747	0.0256896	0.023254	0.0527778	0.68012	0.328043	0.386314	0.168987	0.152115	0.00492611	0.0584917	0.0463759	0.104412	0.00699301	0.0684002
chr2:231465560-231466632	1072	TRUE	NCL	FALSE	TRUE	NCL	5	0.905964	0.920539	0.0833384	0.0433362	0.0249848	0.0791126	0.0319728	0.0434524	0.0483424	0.664635	0.36596	0.422157	0.206309	0.203604	0.0512838	0.131661	0.0800529	0.0743935	0.0369732	0.0808028
chr2:231787230-231787910	680	TRUE	COPS7B	FALSE	TRUE	COPS7B,PDE6D	0	0.81332	0.820347	0.0116993	0.0188022	0	0	0.0102041	0.019697	0.00444444	0.557973	0.208316	0.273084	0.135932	0.0940171	0.0125356	0.0516874	0.0102041	0.0481241	0.00743034	0.00714286
chr2:231960039-231961099	1060	FALSE		FALSE	TRUE	DIS3L2	4	0.921857	0.876756	0.00813492	0.00570162	0.0148601	0.00875753	0.0212418	0.00358423	0.00446429	0.605178	0.236876	0.374151	0.125328	0.161333	0.0395585	0.0234921	0.004329	0.0221675	0	0.028254
chr2:231962472-231963033	561	TRUE	DIS3L2	FALSE	TRUE	DIS3L2	2	0.868561	0.892159	0.0131454	0.00483092	0.00347222	0.0196581	0.010101	0.00854701	0.0125	0.614745	0.202437	0.241415	0.0427494	0.191697	0	0.111083	0.0122354	0.0216667	0.067047	0.0481213
chr2:232695194-232696925	1731	FALSE		FALSE	TRUE	GIGYF2	9	0.91954	0.910229	0.0991063	0.118032	0.0513901	0.110913	0.0245708	0.107317	0.0706069	0.696408	0.402917	0.466447	0.220464	0.270096	0.0880341	0.125553	0.147577	0.0577991	0.0677889	0.0806446
chr2:233331263-233331949	686	TRUE	SAG	FALSE	TRUE	SAG	1	0.014958	0.025974	0.933486	0.942956	0.906	0.854851	0.90813	0.837698	0.881745	0.295892	0.721726	0.449065	0.765406	0.911109	0.911553	0.844001	0.911505	0.889546	0.908547	0.89297
chr2:233351823-233353667	1844	FALSE		FALSE	TRUE	DGKD	4	0.936773	0.912364	0.0244913	0.0250803	0.0284418	0.0121458	0.0140898	0.0171676	0.0307295	0.618369	0.372033	0.449625	0.214026	0.119178	0.0148717	0.139752	0.0579193	0.0713602	0.0229486	0.0110855
chr2:233418474-233419998	1524	TRUE	DGKD	FALSE	TRUE	DGKD	0	0.134488	0.0923654	0.951688	0.938357	0.910691	0.879336	0.891741	0.912624	0.882053	0.366369	0.710565	0.631997	0.803276	0.766955	0.898101	0.852918	0.9054	0.91527	0.885117	0.883431
chr2:236507966-236508721	755	FALSE		FALSE	TRUE	IQCA1	2	0.895769	0.884685	0.0108755	0.00974026	0.00865801	0.0175439	0.011708	0.0150405	0.0136893	0.588586	0.216915	0.35232	0.187243	0.0742854	0.0254853	0.0565287	0.0369025	0.0310108	0.010101	0.022607
chr2:237797733-237798733	1000	TRUE	LRRFIP1,RBM44	TRUE	TRUE	RBM44	3	0.926641	0.953356	0.119413	0.0802091	0.0422155	0.0770408	0.0598662	0.082524	0.0408471	0.665811	0.412332	0.454378	0.127306	0.247422	0.0292683	0.17589	0.0619824	0.0310012	0.069177	0.0628368
chr2:237799092-237800096	1004	TRUE	LRRFIP1,RBM44	TRUE	TRUE	RBM44	4	0.918069	0.94684	0.0414381	0.0193948	0.00348211	0.0480519	0.0183561	0.0230373	0.0162132	0.733167	0.423946	0.418478	0.196152	0.173481	0.00789141	0.0808836	0.0118326	0.0277778	0.00605593	0.0356581
chr2:237858706-237859216	510	TRUE	RAMP1	FALSE	TRUE	RAMP1	0	0.819889	0.847556	0.0111888	0	0.00726817	0.015873	0.00505051	0	0.0283951	0.561409	0.42216	0.43621	0.132751	0.0919501	0.0112233	0.067589	0	0.0539474	0.0135566	0.0166268
chr2:238319415-238319648	233	FALSE		FALSE	TRUE	TRAF3IP1	2	0.874157	0.883149	0.100289	0.0227273	0.0250446	0.0208333	0.0454545	0.0285714	0	0.579821	0.468767	0.34	0.155887	0.0448773	0.0166667	0.0547543	0.0752525	0.0191919	0.0442177	0.197917
chr2:238321432-238322458	1026	TRUE	TRAF3IP1	FALSE	TRUE	TRAF3IP1	2	0.880527	0.913882	0.049081	0.0603175	0.0195727	0.0218254	0.0211404	0.0269499	0.0385026	0.647787	0.292548	0.528498	0.18443	0.191578	0.019806	0.0689208	0.0685598	0.0245726	0.0228571	0.0737055
chr2:238425066-238425931	865	FALSE		FALSE	TRUE	ASB1	3	0.898599	0.82689	0.0671554	0.00740741	0.0358901	0.0186688	0.0213152	0.0580416	0.0496343	0.5797	0.257202	0.381791	0.203668	0.193283	0.0237374	0.121307	0.0472172	0.0693776	0.028243	0.0895491
chr2:239402491-239404152	1661	FALSE		FALSE	TRUE	HDAC4	3	0.891441	0.926375	0.0524356	0.0571512	0.0618303	0.0770892	0.00833333	0.0742127	0.0160256	0.566196	0.304721	0.375377	0.143786	0.147052	0.0810072	0.131636	0.0686154	0.0711859	0.0477475	0.0550066
chr2:240026211-240027755	1544	FALSE		FALSE	TRUE	NDUFA10	6	0.857554	0.831332	0.0470555	0.0339456	0.0535611	0.0550061	0.0317919	0.0382597	0.0540394	0.623669	0.402802	0.463821	0.194775	0.275148	0.0468207	0.101547	0.0706417	0.0373778	0.0565838	0.117385
chr2:240519258-240519558	300	TRUE	ANKMY1	FALSE	TRUE	ANKMY1	0	0.922644	0.901927	0.05	0.027972	0.0187377	0.0238095	0.0153846	0.00925926	0.0403846	0.667715	0.298316	0.308581	0.245774	0.109986	0.0407925	0.0532051	0.106685	0.0800117	0.0525641	0.00549451
chr2:240520733-240522130	1397	TRUE	ANKMY1	FALSE	TRUE	ANKMY1	3	0.903385	0.905829	0.0908655	0.060424	0.0417903	0.0507246	0.0392857	0.0300752	0.0529737	0.683537	0.382072	0.363872	0.285203	0.157197	0.0548209	0.0903757	0.0747692	0.144852	0.0567738	0.06557
chr2:240558308-240558899	591	TRUE	ANKMY1	FALSE	TRUE	ANKMY1	3	0.880307	0.914755	0.101871	0.0722132	0.0274436	0.1	0.107071	0.0347924	0.0469963	0.616249	0.361251	0.525257	0.34948	0.177925	0.0885679	0.158669	0.166014	0.062224	0.069697	0.103015
chr2:241147865-241148701	836	TRUE	PASK	FALSE	TRUE	PASK,PPP1R7	1	0.865446	0.853231	0.0296703	0.0365646	0.0304929	0.0259259	0.0888278	0.0988714	0.051653	0.648969	0.340043	0.347835	0.106527	0.228371	0.0399642	0.123027	0.0907738	0.0112554	0.0211735	0.00793651
chr2:241355127-241355526	399	FALSE		TRUE	TRUE	FARP2	0	0.777946	0.893298	0	0.0666667	0.00955566	0.0294613	0.0149393	0.00917874	0.0171168	0.391471	0.174507	0.354771	0.0829816	0.0703636	0.0108579	0.0674094	0.0057971	0.0170781	0	0.0366462
chr3:2238641-2239859	1218	TRUE	CNTN4	FALSE	TRUE	CNTN4	2	0.914455	0.835433	0.0140794	0.00315352	0.0113636	0.0158402	0.0242424	0.00680272	0.00833333	0.615095	0.360234	0.423023	0.0382007	0.12162	0.0545455	0.0283883	0.025	0	0	0.0708333
chr3:3172867-3173968	1101	TRUE	CRBN	FALSE	TRUE	CRBN	1	0.139175	0.0848881	0.90641	0.957536	0.806551	0.880519	0.830638	0.857692	0.813016	0.294104	0.601347	0.555468	0.696839	0.83197	0.81776	0.871684	0.840417	0.927649	0.86078	0.804841
chr3:3801337-3802204	867	TRUE	SUMF1,LRRN1	FALSE	TRUE	LRRN1,SUMF1	0	0.925131	0.915347	0.165188	0.0932637	0.0342165	0.0942593	0.0317503	0.189574	0.267095	0.79267	0.406821	0.35247	0.203156	0.383976	0.0645503	0.44926	0.0428881	0.0171717	0.00833333	0.176127
chr3:4465848-4466451	603	TRUE	SUMF1	FALSE	TRUE	SUMF1	3	0.907818	0.915101	0.0236016	0.0184734	0.0392094	0.00555556	0.012987	0.0277778	0.0355844	0.785276	0.437148	0.382791	0.151563	0.125687	0.00757576	0.0142857	0.25	0	0.0188923	0
chr3:4467582-4468161	579	FALSE		FALSE	TRUE	SUMF1	4	0.834789	0.893811	0.00976801	0.008	0.0360958	0.00580808	0.0105303	0.00867347	0.048441	0.650887	0.206502	0.361156	0.239165	0.0474242	0.00416667	0.126047	0.00740741	0.117725	0.0111111	0.0731279
chr3:9648033-9649082	1049	FALSE		FALSE	TRUE	MTMR14	4	0.894623	0.886183	0.0179583	0.0274991	0.0401089	0.0158046	0.0285266	0.0162271	0.0325263	0.708436	0.321747	0.378736	0.205192	0.203684	0.0422275	0.0681111	0.0842966	0.0377914	0.0469211	0.0269151
chr3:9985457-9985890	433	TRUE	EMC3	FALSE	TRUE	EMC3	2	0.898407	0.916391	0.0565716	0.0600057	0.0142857	0.0617284	0.0833333	0.116667	0.0515048	0.623791	0.336049	0.331335	0.0998866	0.161857	0.0410256	0.23514	0.112698	0.0322872	0.00892857	0.0543651
chr3:10027624-10028024	400	TRUE	FANCD2	FALSE	TRUE	FANCD2	2	0.915119	0.966997	0.0217262	0.0216049	0.0522756	0	0.0178571	0.00735294	0.0142857	0.623643	0.355	0.341602	0.111054	0.238244	0.0330556	0.0454545	0.0238095	0.135342	0.00888889	0.0104167
chr3:10106897-10108539	1642	TRUE	FANCD2OS	TRUE	TRUE	FANCD2OS	3	0.892575	0.891247	0.0341684	0.0430476	0.012983	0.0386887	0.0243295	0.0253053	0.0321717	0.483867	0.318936	0.325528	0.224721	0.152292	0.0217498	0.0943729	0.0550644	0.0634921	0.0178252	0.0392863
chr3:10140920-10141513	593	TRUE	VHL	FALSE	TRUE	VHL	2	0.895646	0.891822	0.0109848	0.0184047	0.0157953	0.0347222	0.00854701	0.00840336	0.0222107	0.694784	0.395087	0.271575	0.219084	0.10498	0.00793651	0.0393939	0.0285714	0.0437895	0.01875	0.023088
chr3:12485450-12486476	1026	TRUE	TSEN2	FALSE	TRUE	TSEN2	5	0.850469	0.837004	0.0425431	0.0217087	0.0496889	0.025	0.0400132	0.0953704	0.0361722	0.550247	0.254514	0.274863	0.123291	0.151094	0.0538156	0.0826118	0.0482474	0.06	0.0324074	0.0615858
chr3:12664908-12667088	2180	FALSE		FALSE	TRUE	RAF1	9	0.912563	0.923009	0.0571976	0.0514345	0.0253291	0.0298413	0.0428712	0.0674394	0.0437328	0.715565	0.36183	0.337481	0.390377	0.15356	0.00625782	0.0921408	0.0502203	0.0922864	0.0733856	0.0719045
chr3:13480864-13481566	702	TRUE	HDAC11	FALSE	TRUE	HDAC11,HDAC11-AS1	1	0.880275	0.974892	0.174773	0.0220143	0.0170462	0.0502525	0.0277254	0.0432587	0.058368	0.555763	0.259912	0.49061	0.175865	0.112882	0.0162338	0.0870401	0.207897	0.0264706	0.0261173	0.0651515
chr3:14122853-14123841	988	TRUE	CHCHD4	FALSE	TRUE	CHCHD4	4	0.875166	0.929359	0.0797951	0.0267621	0.0800652	0.101322	0.0407921	0.144691	0.110689	0.663589	0.251571	0.432027	0.251009	0.221127	0.0511574	0.17697	0.200078	0.0919958	0.0641026	0.108492
chr3:14649966-14651094	1128	FALSE		FALSE	TRUE	CCDC174	4	0.939296	0.896221	0.10131	0.0768157	0.153969	0.148562	0.0892441	0.0877976	0.090351	0.691217	0.278643	0.332925	0.226274	0.256051	0.132879	0.207584	0.115212	0.131267	0.09676	0.0818903
chr3:15857866-15858753	887	TRUE	ANKRD28	FALSE	TRUE	ANKRD28	1	0.842545	0.887853	0.0234225	0.00505051	0.0129234	0.025	0.00925926	0.0181818	0.0175866	0.708772	0.280647	0.29352	0.0718254	0.0600128	0.00854701	0.0907407	0	0.032967	0.0185185	0.03125
chr3:16602368-16604550	2182	TRUE	DAZL	TRUE	TRUE	DAZL	6	0.952245	0.922454	0.0133204	0.0202976	0.0162841	0.0106173	0.0119536	0.00645161	0.0171674	0.669246	0.225815	0.352446	0.228059	0.225156	0.00939887	0.0302721	0.00900116	0.022765	0.00258398	0.0540111
chr3:16604896-16608023	3127	TRUE	DAZL	TRUE	TRUE	DAZL	7	0.893708	0.91292	0.0799176	0.0704246	0.043584	0.0412814	0.046394	0.0243757	0.0279228	0.74413	0.341959	0.357212	0.0951117	0.229259	0.0539862	0.104451	0.0340003	0.0551863	0.0331146	0.0611197
chr3:19933421-19934110	689	TRUE	EFHB	FALSE	TRUE	EFHB	0	0.854725	0.878471	0.0312869	0.0658369	0.0257576	0.047725	0.0572956	0.0541126	0.00826446	0.613892	0.310463	0.420864	0.153904	0.179581	0.0589411	0.0704545	0.109987	0.0416667	0.0228535	0.0230769
chr3:19945070-19946369	1299	TRUE	EFHB	FALSE	TRUE	RAB5A,EFHB	2	0.851787	0.894042	0.0580615	0.0481832	0.0406507	0.0485243	0.0428752	0.0283166	0.0312074	0.642758	0.378547	0.346333	0.191403	0.180096	0.0353535	0.159652	0.0550595	0.0454337	0.0324086	0.0503379
chr3:23946920-23948295	1375	TRUE	NR1D2	FALSE	TRUE	NKIRAS1,NR1D2	3	0.928631	0.935222	0.069697	0.0435662	0.0572895	0.0661652	0.0290858	0.0362784	0.0433736	0.60954	0.406993	0.408176	0.194941	0.178234	0.0523305	0.126401	0.0421332	0.0529665	0.0566884	0.122887
chr3:27367717-27368676	959	TRUE	NEK10	FALSE	TRUE	NEK10	4	0.885404	0.8773	0.0529212	0.056804	0.0619244	0.0826122	0.0270062	0.0705387	0.0506506	0.684496	0.380249	0.353636	0.144156	0.215894	0.0119048	0.0704388	0.0570988	0.0566138	0.0508622	0.0285073
chr3:28242405-28243403	998	TRUE	CMC1	FALSE	TRUE	CMC1	3	0.89217	0.833089	0.00597403	0.0145363	0.00548246	0.0234728	0.005	0.0258038	0.00961538	0.760029	0.184862	0.288001	0.198515	0.204722	0	0.0762607	0.0387205	0.0667582	0.00714286	0.0193122
chr3:31968271-31970362	2091	TRUE	OSBPL10	FALSE	TRUE	OSBPL10	4	0.919987	0.886349	0.0611988	0.0461535	0.0715997	0.0310053	0.0354769	0.0638745	0.0659464	0.6622	0.273623	0.374693	0.223947	0.168497	0.0382278	0.085664	0.112262	0.090162	0.0606072	0.0357143
chr3:32390074-32391151	1077	FALSE		FALSE	TRUE	CMTM7	6	0.89284	0.864697	0.0950815	0.100581	0.100504	0.11839	0.124225	0.160337	0.136758	0.636084	0.326363	0.380883	0.203241	0.109251	0.107955	0.238095	0.149747	0.101806	0.129768	0.112222
chr3:33799609-33800504	895	TRUE	PDCD6IP	FALSE	TRUE	PDCD6IP	3	0.897576	0.907382	0.00460317	0.01263	0.00511557	0.0111317	0	0.00574713	0.0175138	0.58988	0.381884	0.458504	0.277037	0.127545	0.0138889	0.0192901	0	0.0283644	0.00416667	0.00990676
chr3:41954690-41956402	1712	TRUE	ULK4	FALSE	TRUE	ULK4	2	0.908914	0.942643	0.0552537	0.052944	0.01431	0.0227931	0.0121833	0.0213642	0.0296493	0.721088	0.319925	0.382689	0.206133	0.259197	0.0525597	0.103457	0.0402788	0.0236216	0.0172316	0.0471013
chr3:42589535-42589938	403	TRUE	SEC22C,SS18L2	FALSE	TRUE	SS18L2	1	0.901411	0.903362	0.0138889	0	0	0.0113636	0.0384615	0.010101	0.00769231	0.543475	0.343197	0.45587	0.131526	0.124144	0.00854701	0.0526224	0.0216681	0.00769231	0.00699301	0.0604118
chr3:42598616-42599685	1069	TRUE	SEC22C	FALSE	TRUE	SEC22C,NKTR	5	0.904979	0.929289	0.0054007	0.0182137	0.0263176	0.0242424	0.0310185	0.0600851	0.0408436	0.675922	0.311857	0.3701	0.192229	0.206716	0.00293255	0.0326113	0.0441434	0.0919683	0.0226989	0.0440927
chr3:42936532-42937913	1381	TRUE	KRBOX1,KRBOX1-AS1	TRUE	TRUE	KRBOX1,KRBOX1-AS1	0	0.796694	0.913361	0.0477271	0.037852	0.0168835	0.081203	0.0290314	0.0413146	0.0238636	0.629461	0.23184	0.299212	0.133155	0.170889	0.0221585	0.0655206	0.0397784	0.0194872	0.0176519	0.0942162
chr3:43104191-43105306	1115	TRUE	POMGNT2	FALSE	TRUE	POMGNT2	2	0.910492	0.920851	0.0376539	0.0275019	0.0217172	0.0282313	0.0241497	0.0236425	0.0500541	0.73721	0.283176	0.273386	0.214286	0.119193	0.0142857	0.104013	0.0902991	0.0479218	0.0291667	0.0172065
chr3:44241226-44242634	1408	TRUE	TOPAZ1	TRUE	TRUE	TOPAZ1	1	0.934553	0.935725	0.0228377	0.0242182	0.0088993	0.00660774	0.00319865	0.0047043	0.00957559	0.718627	0.413263	0.359164	0.0959087	0.182713	0.012252	0.0784462	0.017918	0.0487896	0.0154643	0.0109675
chr3:44713093-44714689	1596	TRUE	ZNF502	FALSE	TRUE	ZNF502	4	0.874251	0.864427	0.0516903	0.0486522	0.0577432	0.0402998	0.0720175	0.111706	0.0692186	0.682318	0.315955	0.362065	0.164271	0.136756	0.0464646	0.121203	0.0806537	0.102489	0.0487013	0.114253
chr3:44760295-44761056	761	TRUE	KIAA1143	FALSE	TRUE	KIF15,KIAA1143	2	0.937146	0.926041	0.0374198	0.00479798	0.0204906	0.0288181	0.00811966	0.0418222	0.0208333	0.597553	0.336041	0.386692	0.195043	0.147275	0.0956184	0.059697	0.101449	0.0338095	0.0178161	0.0302198
chr3:47280979-47281589	610	TRUE	KIF9	FALSE	TRUE	KIF9	2	0.881523	0.908441	0.133333	0.109524	0.136897	0.149398	0.174394	0.12894	0.106962	0.621115	0.4464	0.4	0.255981	0.254126	0.152039	0.229722	0.218214	0.0354167	0.0578144	0.220113
chr3:47473183-47474658	1475	TRUE	SCAP	FALSE	TRUE	SCAP	4	0.879705	0.913689	0.0462954	0.0386995	0.0149087	0.0116667	0	0.021875	0.00363636	0.626056	0.406618	0.351796	0.210053	0.175167	0.0360253	0.0633553	0.0257294	0.0583177	0.0385771	0.0439229
chr3:47512154-47512536	382	TRUE	ELP6	FALSE	TRUE	ELP6	1	0.901669	0.895464	0.0633598	0.0230769	0.0121693	0.0281385	0.0166667	0.015625	0.0239316	0.612133	0.255128	0.30496	0.103546	0.188401	0.0489796	0.00833333	0.129911	0.0118343	0	0.021978
chr3:47514144-47514937	793	FALSE		FALSE	TRUE	ELP6	4	0.89009	0.905852	0.0403871	0.0316676	0.0383886	0.0231596	0.0419102	0.0449214	0.0820602	0.559799	0.217082	0.365294	0.231063	0.111202	0.0194801	0.172246	0.0622506	0.0770893	0.0328053	0.0611111
chr3:47801514-47802311	797	FALSE		FALSE	TRUE	DHX30	2	0.828481	0.84983	0.0399245	0.0143305	0.0121212	0.0330579	0.0460526	0.0309091	0.019943	0.755713	0.281496	0.214829	0.0915357	0.136672	0.0234239	0.127183	0.0373106	0.0775623	0.0442577	0.0179487
chr3:48188901-48190631	1730	FALSE		FALSE	TRUE	CDC25A	4	0.923898	0.89456	0.0817675	0.0288194	0.0362706	0.0823341	0.0425736	0.0233333	0.0211672	0.684705	0.305127	0.374858	0.186522	0.121547	0.0781273	0.0708055	0.277956	0.046557	0.0595726	0.0657889
chr3:48610568-48610910	342	TRUE	UQCRC1	FALSE	TRUE	UQCRC1	2	0.92925	0.93503	0.0394608	0.0231481	0.0770833	0.221825	0.0395022	0.148571	0.0818182	0.625541	0.27619	0.283333	0.123377	0.0952381	0	0.231474	0.0505051	0.120455	0.0357143	0
chr3:48916592-48917865	1273	TRUE	ARIH2OS	FALSE	TRUE	ARIH2	5	0.92967	0.9419	0.021841	0.0342006	0.0100608	0.0403499	0.00285714	0.00460829	0.0225748	0.702526	0.320288	0.346789	0.224277	0.0635432	0.00271003	0.0125592	0.00740741	0.0458971	0.0046176	0.028373
chr3:49019134-49019769	635	TRUE	DALRD3	FALSE	TRUE	MIR425,MIR191,DALRD3,NDUFAF3	3	0.853225	0.859386	0.0444048	0.00310559	0.00477464	0.0107143	0.0165584	0.0192982	0.0197619	0.410548	0.185904	0.495939	0.215846	0.121007	0.0180451	0.0653439	0.0325047	0.00985222	0	0.0142857
chr3:49198557-49199223	666	TRUE	CCDC36	TRUE	TRUE	CCDC36	1	0.852806	0.929724	0.112925	0.0112179	0	0.032719	0.024382	0.0145757	0.0352183	0.761625	0.355045	0.254156	0.193382	0.105144	0.0037037	0.0312436	0.0777778	0.0413529	0.0155449	0.0256753
chr3:49199737-49200790	1053	TRUE	CCDC36	TRUE	TRUE	CCDC36	1	0.870684	0.90503	0.0302568	0.0440483	0.0636636	0.106506	0.0210591	0.0101587	0.0176808	0.653866	0.301777	0.262977	0.174672	0.123126	0.0199693	0.112228	0.0414257	0.106718	0.013945	0.0218172
chr3:49274679-49276207	1528	TRUE	C3orf62	FALSE	TRUE	MIR4271,C3orf62	4	0.938736	0.948267	0.068315	0.059667	0.0469169	0.0850985	0.0771655	0.0697917	0.079243	0.705653	0.284416	0.449399	0.12541	0.12114	0.0104734	0.0945699	0.09375	0.0466865	0.040538	0.127656
chr3:49672233-49673204	971	FALSE		FALSE	TRUE	APEH	2	0.955757	0.936369	0.0356849	0.00687831	0.0726157	0.112169	0.0833333	0.015625	0.010989	0.58096	0.330246	0.202162	0.309977	0.183333	0.028744	0.123857	0.165131	0.205578	0.0327767	0.0230159
chr3:49938002-49939756	1754	FALSE		FALSE	TRUE	RBM6	6	0.937307	0.930969	0.0252856	0.0153846	0.0220787	0.0287734	0.025591	0.0173929	0.0128037	0.716549	0.366563	0.440558	0.126549	0.0568405	0.0125512	0.0842593	0.0482684	0.0255185	0.0152578	0.0650794
chr3:50087761-50088633	872	TRUE	RBM6	FALSE	TRUE	RBM5	3	0.900337	0.903901	0.0287037	0.0204545	0.0171429	0.0302135	0.0377604	0.00649351	0.0191919	0.533337	0.344286	0.409792	0.090325	0.170623	0.0386054	0.0216152	0.0395939	0.0703319	0.01709	0.0386619
chr3:51972669-51973373	704	TRUE	PCBP4,ABHD14B,ABHD14A	FALSE	TRUE	PCBP4,ABHD14B,ABHD14A	4	0.913411	0.875385	0.0807238	0.0479194	0.0622423	0.0620536	0.0708128	0.077381	0.0717391	0.61316	0.28147	0.437346	0.1671	0.225311	0.0660867	0.277727	0.0992357	0.0491159	0.0269231	0.122074
chr3:52703805-52704452	647	TRUE	GLT8D1	FALSE	TRUE	SPCS1,GLT8D1	3	0.898246	0.901685	0.0400198	0.0273428	0.0328159	0.062376	0.0263158	0.030303	0.0518564	0.63216	0.311169	0.543232	0.165107	0.163489	0.0151099	0.158735	0.0920641	0.0265848	0.00983437	0.038216
chr3:52771515-52772004	489	FALSE		FALSE	TRUE	NEK4	3	0.934672	0.946551	0.0160839	0.01	0.01	0.0694444	0.0714286	0.0779221	0.015625	0.829254	0.366706	0.396958	0.0583874	0.0861592	0.00925926	0.0464286	0.110043	0.00909091	0.0493056	0.0381766
chr3:53348229-53349425	1196	TRUE	CACNA1D	FALSE	TRUE	DCP1A	4	0.949168	0.937632	0.061356	0.0165106	0.038285	0.047583	0.00656371	0.0315315	0.0268519	0.580691	0.320612	0.390169	0.199882	0.0908681	0.048042	0.132458	0.214881	0.0860555	0.0347418	0.14876
chr3:56683690-56684683	993	FALSE		FALSE	TRUE	FAM208A	1	0.924754	0.931325	0.0412808	0.0207574	0.0160777	0.0271284	0.0109091	0.0188923	0.009	0.690598	0.318773	0.439413	0.118766	0.142017	0.0221719	0.0496668	0.0342213	0.0245106	0.00909091	0.0263269
chr3:57225693-57226075	382	TRUE	HESX1	FALSE	TRUE	HESX1	1	0.944215	0.948413	0.0909452	0.0299967	0.122442	0.101786	0.179861	0.031746	0.0791667	0.694375	0.147222	0.492277	0.257101	0.183972	0.0821128	0.0396465	0.225	0.0185185	0.111793	0.105291
chr3:57754135-57755138	1003	FALSE		FALSE	TRUE	SLMAP	5	0.941451	0.912399	0.127585	0.118346	0.12508	0.167334	0.13287	0.0559028	0.0815311	0.662927	0.277478	0.463155	0.262262	0.0860943	0.216931	0.0917681	0.258443	0.0603896	0.155448	0.217522
chr3:58305292-58305952	660	FALSE		FALSE	TRUE	RPP14,HTD2	3	0.941158	0.873242	0.114251	0.0510714	0.0550091	0.0678283	0.0487868	0.121259	0.125126	0.656067	0.315062	0.474956	0.162712	0.299006	0.0625604	0.113784	0.401723	0.0954952	0.0945469	0.0814426
chr3:58490957-58491472	515	FALSE		FALSE	TRUE	KCTD6	0	0.807445	0.832363	0.0212418	0	0.00210526	0.0160629	0.00989654	0.0212551	0.0135566	0.568232	0.16181	0.359919	0.38557	0.0683761	0.0140977	0.073296	0.0407059	0.00883327	0	0.0120399
chr3:62317822-62318491	669	FALSE		FALSE	TRUE	C3orf14	3	0.795326	0.794293	0.042404	0.0109625	0.0511074	0.0520833	0.0296703	0.0568705	0.0512821	0.555914	0.249997	0.346606	0.155558	0.14706	0.0480769	0.0426129	0.053805	0.0268519	0.013986	0.0448718
chr3:64098967-64100021	1054	TRUE	PRICKLE2,PRICKLE2-AS1	FALSE	TRUE	PRICKLE2-AS1,PRICKLE2	1	0.90656	0.939947	0.0989487	0.0222222	0.0300686	0.0541016	0.0379107	0.0387189	0.0311653	0.617702	0.312284	0.357997	0.192988	0.254986	0.052851	0.0630626	0.0408364	0.0910416	0.0323905	0.0600958
chr3:65378748-65380060	1312	TRUE	MAGI1	TRUE	TRUE	MAGI1	1	0.880975	0.86759	0.105761	0.0310901	0.0322374	0.0245936	0.0149328	0.0201923	0.0226449	0.646198	0.243407	0.375903	0.141833	0.0998088	0.0229288	0.131724	0.0514493	0.0682276	0.0179849	0.0367111
chr3:72447612-72449336	1724	FALSE		TRUE	TRUE	RYBP	3	0.878041	0.852928	0.0316568	0.054243	0.0407529	0.036419	0.0364422	0.0367786	0.0322698	0.589595	0.299108	0.351472	0.193013	0.183842	0.0385264	0.0853707	0.039728	0.0724185	0.0505002	0.0682365
chr3:72995359-72996428	1069	TRUE	GXYLT2	FALSE	TRUE	PPP4R2	5	0.903599	0.871308	0.062823	0.0492899	0.0261775	0.0842881	0.0147059	0.115608	0.0227959	0.619017	0.242747	0.435946	0.170321	0.133213	0.0342412	0.0428571	0.0690691	0.0162037	0.0588459	0.0431832
chr3:84869115-84869684	569	TRUE	LINC00971	FALSE	TRUE	LINC00971	3	0.927622	0.882219	0.0866145	0.0461703	0.0622341	0.0513067	0.0453483	0.0501428	0.0866588	0.514136	0.441811	0.452509	0.105824	0.118264	0.236905	0.0733822	0.0894186	0.204291	0.118464	0.100162
chr3:86991812-86993393	1581	FALSE		FALSE	TRUE	VGLL3	5	0.830793	0.823121	0.0515147	0.0469956	0.0428363	0.0811343	0.06096	0.0682766	0.0808309	0.598234	0.353744	0.380732	0.168561	0.156403	0.0815952	0.0680342	0.363176	0.157298	0.0645449	0.130575
chr3:93979099-93979616	517	FALSE		FALSE	TRUE	ARL13B	2	0.916451	0.867062	0	0.0143242	0.0145202	0.00694444	0.00842491	0	0.0034965	0.696491	0.235152	0.279252	0.0783687	0.0446181	0.0166667	0	0.00925926	0.0206349	0	0.0117647
chr3:94937493-94938938	1445	TRUE	LINC00879	TRUE	TRUE	LINC00879	2	0.937327	0.885409	0.0388502	0.0284733	0.0186446	0.015674	0.038717	0.0215237	0.0103741	0.820278	0.500311	0.361206	0.172043	0.0966022	0.058816	0.111424	0.0656508	0.0442292	0.0392157	0.0244266
chr3:97762685-97763774	1089	FALSE		FALSE	TRUE	ARL6	2	0.921674	0.908675	0.0399786	0.041922	0.0673077	0.0208333	0.00957265	0.0666162	0.0287164	0.762163	0.373863	0.456271	0.243243	0.14856	0.0274621	0.137139	0.03125	0.0982094	0.0726461	0.190146
chr3:99815261-99816881	1620	FALSE		FALSE	TRUE	CMSS1	6	0.9293	0.882954	0.0873292	0.0731465	0.118987	0.159926	0.112976	0.17405	0.126286	0.677338	0.399669	0.483598	0.376368	0.161571	0.0383464	0.203363	0.126552	0.0793695	0.138781	0.0991372
chr3:101562711-101563561	850	TRUE	TRMT10C	FALSE	TRUE	TRMT10C	3	0.817387	0.854247	0.0309097	0.0161239	0.0517513	0.0266825	0.0413015	0.0416348	0.0683354	0.602381	0.331932	0.358094	0.195086	0.114931	0.0175415	0.122035	0.0689304	0.0482369	0.0112233	0.0747114
chr3:101723770-101724186	416	TRUE	CEP97	FALSE	TRUE	CEP97	1	0.838897	0.865074	0.00222222	0	0	0.0102041	0.00925926	0	0.043258	0.536422	0.209885	0.429286	0.047619	0.139908	0.0387755	0.18125	0.0104167	0.0421356	0	0.0510504
chr3:107598905-107599888	983	TRUE	BBX	FALSE	TRUE	BBX	0	0.104222	0.0873091	0.937014	0.921974	0.893452	0.855194	0.880475	0.895126	0.902537	0.301681	0.747333	0.478362	0.795117	0.755477	0.85396	0.807681	0.913776	0.831311	0.858728	0.857911
chr3:109117372-109118898	1526	TRUE	MORC1,C3orf85	TRUE	TRUE	C3orf85,MORC1	0	0.923602	0.899495	0.0546	0.0111806	0.015743	0.0221152	0.00380952	0.0132303	0.0129535	0.725946	0.236891	0.373564	0.227998	0.126666	0.0233182	0.0855167	0.0159255	0.0210816	0.0116498	0.0150253
chr3:109314788-109317821	3033	TRUE	DPPA2	FALSE	TRUE	DPPA2	8	0.909246	0.92175	0.0534271	0.0543963	0.0508764	0.0439005	0.0288839	0.0421824	0.0725232	0.73879	0.352974	0.357846	0.191617	0.108766	0.0345744	0.0718079	0.136229	0.0370529	0.0902493	0.0638126
chr3:112638898-112639928	1030	TRUE	CCDC80	FALSE	TRUE	CCDC80	0	0.919577	0.937625	0.00588235	0.00555556	0.00808501	0.0446482	0.00861614	0.0459918	0.050896	0.675753	0.256985	0.43391	0.2488	0.157663	0.0390584	0.0692644	0.184442	0.0685696	0.0429932	0.055978
chr3:113838022-113838561	539	TRUE	GRAMD1C	FALSE	TRUE	GRAMD1C	2	0.835455	0.809792	0.0200617	0.0144231	0.0169279	0.0523313	0.0328283	0.0104167	0.0307292	0.62086	0.180437	0.445886	0.134355	0.159371	0.019765	0.0565934	0.111122	0.0687675	0	0.0347222
chr3:114350408-114352138	1730	TRUE	ZBTB20,ZBTB20-AS1	TRUE	TRUE	ZBTB20-AS1	0	0.936611	0.926146	0.0405556	0.045098	0.0119904	0.0140009	0.0113902	0.0192574	0.0176034	0.692648	0.429236	0.416409	0.216362	0.187636	0.0244032	0.0511372	0.0322146	0.0946772	0.0169643	0.0224398
chr3:116446096-116447770	1674	TRUE	LSAMP	FALSE	TRUE	LSAMP	3	0.865737	0.906849	0.0245788	0.0323452	0.0212016	0.0536316	0.0236863	0.0495798	0.0151111	0.778409	0.295447	0.464583	0.11462	0.2431	0.103809	0.129875	0.106888	0.0191538	0.0699634	0.0234375
chr3:119145738-119146630	892	TRUE	IGSF11,C3orf30	FALSE	TRUE	C3orf30,IGSF11	0	0.894158	0.875842	0.0625	0.0735931	0.0391786	0.0298676	0.0367996	0.0455456	0.038515	0.745038	0.157274	0.388788	0.177265	0.200736	0.0608103	0.0480249	0.0735732	0.0622689	0.0559696	0.0619682
chr3:119703607-119704535	928	TRUE	MAATS1	FALSE	TRUE	MAATS1	2	0.848468	0.87005	0.0293878	0.00843254	0.0172078	0	0.00714286	0.0402494	0.00641026	0.746462	0.377489	0.272781	0.166045	0.123722	0	0.057967	0.0291514	0.0347985	0.012987	0.0353535
chr3:120593610-120595756	2146	FALSE		FALSE	TRUE	NDUFB4	4	0.918039	0.889974	0.0153373	0.0102938	0.00303951	0.00520833	0.00353261	0.00857143	0.00692049	0.682771	0.199408	0.410702	0.148173	0.107817	0.0045045	0.0455952	0	0.0269657	0	0.0132576
chr3:122515223-122516541	1318	FALSE		FALSE	TRUE	KPNA1	3	0.78893	0.809672	0.0165732	0.0135802	0.0255781	0.0152116	0.00793651	0.00395257	0.0133333	0.648983	0.308993	0.296197	0.152436	0.100735	0.016102	0.123824	0.0198413	0.0121795	0.0357143	0.0311833
chr3:124384303-124385207	904	TRUE	KALRN	FALSE	TRUE	KALRN	0	0.923207	0.889286	0.0448052	0.0208333	0.00274725	0.0259354	0.00944888	0.0442584	0.0388889	0.553315	0.269859	0.303519	0.0631432	0.143472	0.00740741	0.0769841	0.033533	0.015	0.0123457	0.0162393
chr3:125520696-125521647	951	FALSE		FALSE	TRUE	SNX4	3	0.909837	0.927361	0.139547	0.0514833	0.0727904	0.26452	0.0422619	0.10019	0.121892	0.761063	0.273911	0.487438	0.125999	0.0901529	0.246879	0.112825	0.580863	0.135606	0.093544	0.220915
chr3:126394283-126394552	269	TRUE	CCDC37-DT	FALSE	TRUE	CFAP100,CCDC37-DT	1	0.811792	0.802045	0.0125	0	0.00555556	0.00854701	0.00512821	0.00833333	0.00512821	0.514246	0.243215	0.228273	0.156308	0.178512	0.00952381	0.00833333	0.0142857	0.0265615	0.0111888	0.04
chr3:126415750-126416207	457	TRUE	CFAP100	TRUE	TRUE	CFAP100	0	0.791493	0.853439	0.015873	0.0386905	0	0.0890873	0.00833333	0.0753968	0.0239256	0.652998	0.177176	0.372534	0.2336	0.252555	0.0958471	0.10684	0.0717952	0.0101852	0.0210538	0.0197056
chr3:126655506-126656240	734	FALSE		FALSE	TRUE	TXNRD3	2	0.886923	0.920886	0.0972222	0.116111	0.0279426	0.0925439	0.0431796	0.084472	0.0552105	0.597182	0.470426	0.311265	0.155689	0.168603	0.0559982	0.0894444	0.112661	0.0462963	0.0484717	0.057971
chr3:126705064-126706047	983	TRUE	CHCHD6	FALSE	TRUE	CHCHD6	3	0.895497	0.905359	0.0830357	0.0327381	0.0287915	0.0354043	0.0424242	0.0577652	0.0613766	0.678616	0.299504	0.409051	0.208728	0.130815	0.0078125	0.0740385	0.145452	0.0649125	0.0273024	0.0544746
chr3:128124261-128125309	1048	TRUE	RUVBL1	FALSE	TRUE	RUVBL1	2	0.911146	0.903723	0.00874486	0.00729647	0.0204823	0.0119048	0.00769231	0.00396825	0.035589	0.738904	0.228936	0.433668	0.182088	0.157195	0.010101	0.107338	0.0205128	0	0.0252101	0.0376812
chr3:129002590-129003270	680	TRUE	KIAA1257,EFCC1	FALSE	TRUE	KIAA1257,EFCC1	1	0.871937	0.913788	0.0161736	0	0.00661765	0	0.00534759	0.00588235	0.00367647	0.577404	0.28478	0.414064	0.130791	0.0583418	0.0110608	0.00735294	0.00666667	0.0366599	0.0230392	0.0238242
chr3:131027405-131028883	1478	TRUE	ASTE1,NEK11	FALSE	TRUE	NEK11,ASTE1	3	0.891118	0.889505	0.139385	0.0377104	0.0187698	0.0628205	0.0500769	0.0256444	0.0417737	0.612485	0.276534	0.400461	0.232733	0.139141	0.0104522	0.0485426	0.252081	0.0341558	0.0250411	0.0354269
chr3:133036995-133037673	678	FALSE		FALSE	TRUE	TMEM108	0	0.929837	0.906157	0	0	0.00714286	0	0.00549451	0	0	0.633295	0.236687	0.276415	0.145085	0.147787	0.0388889	0.053663	0.00892857	0.0761738	0.00649351	0.0166667
chr3:133783201-133783721	520	TRUE	TF	TRUE	TRUE	SRPRB	0	0.820467	0.828934	0.0299547	0.0405518	0.0660714	0.0520833	0	0.0113636	0.0506198	0.683369	0.191007	0.329535	0.0894872	0.137085	0.00826446	0.0469517	0.0565476	0.0431818	0	0.0441558
chr3:133784045-133785011	966	TRUE	TF,SRPRB	TRUE	TRUE	SRPRB	1	0.835029	0.915553	0.0153409	0.0739175	0.0422712	0.0142857	0.0395577	0.0326531	0.00634921	0.645446	0.316146	0.387831	0.113783	0.193155	0.0363843	0.111101	0.0219156	0.0657648	0.0577664	0.0515873
chr3:134251398-134252650	1252	FALSE		FALSE	TRUE	RYK	1	0.919207	0.896296	0.0378256	0.0214876	0.0167576	0.0173903	0.00968013	0.0261233	0.0294271	0.665047	0.194488	0.380408	0.0526276	0.0659394	0.01814	0.0741653	0.0311903	0.0031746	0.0134014	0.0408712
chr3:134483764-134484829	1065	TRUE	ANAPC13	FALSE	TRUE	ANAPC13,CEP63	1	0.876284	0.869733	0.00839343	0.0238339	0.0130854	0.00240385	0.019674	0.00444444	0.0244318	0.749293	0.235103	0.423265	0.113954	0.124298	0.0203782	0.0674351	0.0218531	0.0445728	0.00788656	0.071516
chr3:138009239-138010731	1492	TRUE	CLDN18	TRUE	TRUE	CLDN18	2	0.820635	0.849456	0.0681266	0.0258929	0.0173993	0.0279981	0.0119464	0.0257715	0.0391677	0.625613	0.273837	0.424998	0.178066	0.148344	0.0143773	0.0561933	0.0610999	0.0897086	0.0295697	0.0394855
chr3:139004210-139005030	820	FALSE		FALSE	TRUE	MRPS22	2	0.895771	0.930251	0.0676197	0.0270918	0.0373226	0.103241	0.00480769	0.0178571	0.0272727	0.728457	0.277953	0.537117	0.360185	0.085205	0.0326279	0.186064	0.0530952	0.0895036	0.0553049	0.0195286
chr3:139343648-139343790	142	TRUE	MRPS22	FALSE	TRUE	MRPS22	1	0.818517	0.785586	0.00714286	0	0	0.0809524	0	0	0.0322222	0.597139	0.306944	0.127778	0.161905	0.174074	0	0.219444	0	0	0.0266667	0
chr3:139388101-139388584	483	TRUE	COPB2	FALSE	TRUE	COPB2	0	0.830679	0.883131	0.00478469	0.00378788	0.02	0	0.00649351	0	0.012987	0.56627	0.098545	0.337011	0.138805	0.0600326	0	0.209127	0	0	0	0
chr3:141065670-141067026	1356	TRUE	SPSB4	TRUE	TRUE	SPSB4	2	0.952304	0.873783	0.113757	0.264286	0.0203535	0.024469	0.0138167	0.0227768	0.0399847	0.736788	0.304519	0.460229	0.292401	0.305656	0.0225062	0.0965765	0.0283525	0.0212233	0.0373208	0.0461979
chr3:141076954-141077335	381	TRUE	SPSB4	FALSE	TRUE	SPSB4	0	0.0884566	0.12755	0.879133	0.953606	0.900741	0.835132	0.898337	0.922328	0.887603	0.254348	0.699978	0.69697	0.766148	0.757937	0.89666	0.839424	0.913426	0.907957	0.873373	0.936081
chr3:141229815-141230872	1057	TRUE	PXYLP1	FALSE	TRUE	PXYLP1	3	0.887745	0.897341	0.0684461	0.0536111	0.0253435	0.0670058	0.0573149	0.111976	0.0396171	0.629038	0.375225	0.37438	0.185177	0.195985	0.0538104	0.0964452	0.187329	0.036209	0.0423433	0.0534829
chr3:142149964-142150812	848	FALSE		FALSE	TRUE	TFDP2	3	0.892231	0.877189	0.0110317	0.0159076	0.017729	0.0179012	0.00869963	0.0107618	0.0237528	0.607567	0.263481	0.357513	0.159447	0.117603	0.0258943	0.0515448	0.0253086	0.0755036	0.00552721	0
chr3:142889827-142890796	969	FALSE		FALSE	TRUE	PCOLCE2	1	0.801603	0.871408	0.0125343	0.00885397	0.0134548	0.00716846	0.0061828	0	0.00875332	0.518658	0.153738	0.42448	0.10317	0.193531	0.0106101	0.0424948	0.0186508	0.0168254	0.00357143	0.0285714
chr3:142961388-142962960	1572	TRUE	PAQR9,PAQR9-AS1	TRUE	TRUE	PAQR9-AS1,PAQR9	0	0.865838	0.921143	0.0371964	0.0481411	0.0163726	0.0206101	0.0208866	0.0199405	0.00881834	0.638243	0.289886	0.385509	0.178076	0.0852418	0.00560572	0.0973763	0.0217742	0.018345	0.0172625	0.0243189
chr3:142964485-142965156	671	TRUE	PAQR9-AS1,U2SURP	FALSE	TRUE	PAQR9-AS1,PAQR9,U2SURP	1	0.907807	0.924743	0.00961538	0.00767921	0.00891692	0.00757576	0.0198041	0	0	0.681806	0.308075	0.347449	0.115206	0.272222	0	0	0.0277389	0.00952381	0.00714286	0.012782
chr3:146468343-146469256	913	TRUE	PLSCR2	FALSE	TRUE	PLSCR2	1	0.847204	0.904453	0.0253119	0.0360134	0.0259133	0.0489693	0.0304139	0.0588407	0.0241327	0.659172	0.263737	0.318573	0.0667802	0.121087	0.0337037	0.0614209	0.0270351	0.0922559	0.032768	0.0369075
chr3:146470147-146470980	833	TRUE	PLSCR2	FALSE	TRUE	PLSCR2	2	0.873717	0.797347	0.0380952	0.0282234	0.0357877	0.0110294	0.0193939	0.0224495	0.0298643	0.527609	0.235647	0.350747	0.0506944	0.0262346	0.0161458	0.0819292	0.0408163	0.0369031	0.0187377	0.0454545
chr3:149086931-149087921	990	TRUE	HLTF-AS1	FALSE	TRUE	HLTF-AS1,HLTF	1	0.945599	0.948433	0.00643642	0.00864055	0.0035409	0.00192308	0.0157686	0	0.00912855	0.704799	0.342087	0.271772	0.122435	0.102431	0.00714286	0.210685	0.0167653	0.0367102	0.00490196	0.0202938
chr3:149967913-149969694	1781	TRUE	ANKUB1,PFN2	FALSE	TRUE	ANKUB1,PFN2	0	0.889299	0.873527	0.0130641	0.0111046	0.00287356	0.0208333	0.0173533	0.0264368	0.0193487	0.626945	0.226056	0.464835	0.13728	0.123823	0.00839965	0.0655213	0.00989011	0.0313946	0.00866441	0.0117555
chr3:158571725-158573449	1724	TRUE	MLF1	FALSE	TRUE	MLF1	0	0.796168	0.848712	0.00494676	0.00616883	0.00294118	0	0.0164488	0.00275482	0.0164585	0.546037	0.203125	0.320279	0.225441	0.115147	0.00791396	0.04165	0.0184921	0.0433598	0.0086039	0.0101716
chr3:158731008-158731741	733	TRUE	RARRES1	FALSE	TRUE	RARRES1,MFSD1	1	0.82766	0.893178	0.0368468	0.0270396	0.0403723	0.0375706	0.00649351	0.0751918	0.0213506	0.628284	0.243876	0.399167	0.129887	0.0681704	0	0.0579543	0.0464976	0.0372024	0.00869565	0.052895
chr3:158732799-158733626	827	TRUE	MFSD1	TRUE	TRUE	RARRES1,MFSD1	2	0.894769	0.928482	0.0579449	0.0499124	0.0398809	0.0660567	0.0273169	0.0419753	0.0494544	0.73039	0.239311	0.35147	0.149515	0.0410935	0.00666667	0.0646278	0.117333	0.0857584	0.00363636	0.0146667
chr3:161103671-161104555	884	TRUE	B3GALNT1	FALSE	TRUE	B3GALNT1,NMD3	1	0.888349	0.919554	0.0440993	0.0246865	0.0218391	0.0326923	0.0391912	0.0472237	0.0289093	0.668062	0.343143	0.377718	0.104945	0.124744	0.0391534	0.032716	0.0971127	0.0397439	0.00416667	0.017381
chr3:163361105-163361708	603	TRUE	LINC01192	FALSE	TRUE	LINC01192	2	0.892147	0.908563	0.0238648	0.00612245	0.0153846	0.033059	0.0335069	0.0346154	0.0153846	0.713932	0.249841	0.432837	0.1337	0.302254	0.00452489	0.00625	0.1	0	0.0222222	0.142361
chr3:169767584-169769189	1605	TRUE	ACTRT3	FALSE	TRUE	ACTRT3	1	0.869143	0.896738	0.0402227	0.0193112	0.0138274	0.0341144	0.00870536	0.0340401	0.0397744	0.722582	0.306442	0.354376	0.242718	0.184238	0.0273354	0.098206	0.116557	0.0970619	0.0267485	0.0444121
chr3:169810721-169811593	872	TRUE	LRRC34	FALSE	TRUE	LRRC34	2	0.921193	0.838755	0.052184	0.0115942	0.0196777	0.0193182	0.0146032	0.004	0.0401368	0.627936	0.282269	0.337193	0.0497732	0.21049	0.0115942	0.0180952	0.0864478	0.0239741	0.033658	0.0710514
chr3:169820557-169824007	3450	TRUE	LRRIQ4	FALSE	TRUE	LRRIQ4	7	0.919707	0.902077	0.0802329	0.0534147	0.0661998	0.118327	0.0744089	0.0688027	0.0694636	0.638925	0.375214	0.45708	0.195489	0.185569	0.0654992	0.0949289	0.10159	0.13904	0.0841523	0.0419679
chr3:170039303-170039666	363	TRUE	GPR160	FALSE	TRUE	GPR160	2	0.804686	0.749405	0.0117647	0	0	0	0.00346021	0.00653595	0	0.568802	0.197436	0.280035	0.186451	0.144892	0.0511364	0.0287187	0	0.0115546	0.0125	0.0196759
chr3:170077771-170078446	675	TRUE	GPR160	FALSE	TRUE	GPR160	2	0.955217	0.930228	0.019536	0.0648887	0.0371795	0.0433333	0.0184524	0.0429816	0.0406883	0.810384	0.386905	0.521944	0.237933	0.163753	0.00989011	0.092097	0.104994	0.0805704	0.0437037	0.101684
chr3:170220287-170221559	1272	FALSE		FALSE	TRUE	PRKCI	4	0.923152	0.92048	0.0644815	0.0617294	0.0549571	0.106097	0.0393989	0.0681085	0.100153	0.699493	0.305187	0.411184	0.13521	0.156459	0.106744	0.101757	0.237012	0.0618254	0.0932961	0.124801
chr3:170358798-170360660	1862	TRUE	SKIL	FALSE	TRUE	SKIL	1	0.886964	0.891584	0.0399562	0.0345747	0.0290019	0.0131371	0.0153699	0.00864708	0.0119652	0.625727	0.278616	0.468719	0.217717	0.166971	0.0380952	0.0876984	0.0208811	0.0313815	0.041544	0.0219494
chr3:170870665-170871395	730	FALSE		FALSE	TRUE	RPL22L1	1	0.880841	0.873976	0.0303447	0.0131777	0.0299603	0.0140415	0.0187727	0.0202569	0.0321429	0.694574	0.287317	0.26774	0.114801	0.152186	0.0104652	0.0499341	0.0241758	0.0450391	0.0341223	0.0592491
chr3:170909015-170910223	1208	FALSE		TRUE	TRUE	EIF5A2	1	0.870197	0.827451	0.0361214	0.012987	0.0125935	0.0311508	0.013352	0.00833333	0.0396316	0.596646	0.299735	0.277364	0.132066	0.151045	0.00508582	0.0289697	0.0470228	0.048261	0.0162946	0.0845011
chr3:173141224-173141287	63	TRUE	SPATA16	FALSE	TRUE	SPATA16	0	0.892323	0.91531	0.0392929	0.00909091	0.0125	0	0	0.0111111	0.0125	0.724316	0.111905	0.391667	0.138889	0.156118	0.0347222	0.0142857	0.06	0	0	0.107341
chr3:179324998-179326354	1356	TRUE	ZNF639	FALSE	TRUE	ZNF639	4	0.889444	0.90177	0.0692164	0.0325442	0.044965	0.0354352	0.0550858	0.0400449	0.0311381	0.577354	0.339922	0.459809	0.177904	0.162739	0.0328611	0.0618692	0.0304021	0.0357949	0.0106369	0.0322706
chr3:179605526-179605904	378	TRUE	NDUFB5	FALSE	TRUE	NDUFB5,MRPL47	3	0.908306	0.888457	0.0637298	0.0292982	0.0652663	0.0706859	0.0436508	0.0735931	0.045954	0.597579	0.203896	0.507887	0.282222	0.222511	0.0787037	0.0780303	0.111111	0.0661376	0.0216049	0.130021
chr3:180867872-180869950	2078	TRUE	CCDC39,FXR1	FALSE	TRUE	CCDC39,FXR1	5	0.859501	0.872881	0.019711	0.0123133	0.0211099	0.0109147	0.00445157	0.0114863	0.0434833	0.577665	0.255293	0.469275	0.17155	0.148029	0.00833333	0.0716356	0.0352349	0.0140693	0.020915	0.0123557
chr3:182981237-182982096	859	TRUE	DCUN1D1	FALSE	TRUE	DCUN1D1	1	0.801575	0.781202	0.0377338	0	0.00697256	0.027381	0.0120614	0.0157407	0.047383	0.540446	0.262435	0.393642	0.175918	0.135375	0.0430438	0.0150794	0.0585174	0.0713136	0.041773	0.0552585
chr3:183426783-183427494	711	TRUE	MCF2L2	FALSE	TRUE	MCF2L2	0	0.857986	0.876261	0.0602632	0.0651455	0.0732532	0.0416667	0.0454545	0.0595238	0.05	0.574471	0.274967	0.334898	0.190149	0.0850589	0.0892256	0.0820106	0.0972465	0.0569444	0.046131	0.0827381
chr3:183637372-183640302	2930	TRUE	KLHL24	FALSE	TRUE	KLHL24	7	0.884802	0.86412	0.0664011	0.0389335	0.0454338	0.0515562	0.0477393	0.0413289	0.0270903	0.651085	0.285544	0.492698	0.21687	0.149454	0.0194228	0.106228	0.0526522	0.0409839	0.0558684	0.0721723
chr3:183885387-183885660	273	FALSE		FALSE	TRUE	PARL	1	0.916957	0.895996	0.0605006	0.028083	0.0298068	0.0243923	0.0576923	0.153571	0.0676129	0.641617	0.271338	0.600207	0.189286	0.255556	0.0128205	0	0.0698413	0.0741259	0.019536	0.0604257
chr3:184275290-184275653	363	TRUE	EEF1AKMT4-ECE2	FALSE	TRUE	ECE2	0	0.908908	0.81859	0.0513487	0.0462454	0.0568691	0.0916649	0.0955128	0.02331	0.0625669	0.691516	0.314322	0.399301	0.191454	0.124077	0.0725689	0.0685498	0.151372	0.065212	0.0432427	0.0320846
chr3:184297403-184298575	1172	FALSE		FALSE	TRUE	PSMD2	3	0.872157	0.87139	0.0731443	0.0319271	0.0339603	0.0325069	0.0807382	0.0997535	0.0573458	0.653314	0.306854	0.440153	0.159967	0.197101	0.0356934	0.135299	0.293844	0.0468044	0.062867	0.0691884
chr3:184312937-184314115	1178	FALSE		FALSE	TRUE	EIF4G1	4	0.893032	0.919893	0.0603836	0.0409209	0.035283	0.084127	0.0492593	0.0517281	0.0557644	0.713218	0.424405	0.482529	0.179312	0.197427	0.139601	0.187057	0.306662	0.0823223	0.0692744	0.0393819
chr3:185283405-185284024	619	TRUE	MAP3K13	FALSE	TRUE	MAP3K13	1	0.731798	0.78075	0	0	0	0.0113636	0.0125	0	0.0104167	0.485573	0.298015	0.346399	0.22366	0.0929792	0.0166667	0.012987	0.0102041	0.0408163	0	0.0192308
chr3:185284113-185284514	401	TRUE	MAP3K13	FALSE	TRUE	MAP3K13	2	0.844127	0.839732	0	0.00625	0	0	0	0.0521542	0.037037	0.499723	0.418803	0.254761	0.128149	0.116829	0	0.0586765	0	0.040625	0	0
chr3:185361385-185362758	1373	TRUE	MAP3K13	FALSE	TRUE	MAP3K13	1	0.901449	0.92379	0.0126637	0.0123777	0.0117502	0.035126	0.0128968	0.0470553	0.0408845	0.585928	0.235657	0.354955	0.0947993	0.11831	0.0203297	0.062987	0.0292332	0.0755021	0.0778434	0.0262708
chr3:185497142-185497945	803	TRUE	TMEM41A	FALSE	TRUE	TMEM41A	1	0.9063	0.899524	0.171884	0.0378788	0.0529864	0.180375	0.158348	0.138384	0.138507	0.666086	0.333046	0.40013	0.267677	0.170325	0.107857	0.111455	0.270061	0.103787	0.170657	0.211297
chr3:185587089-185588910	1821	TRUE	SENP2	FALSE	TRUE	SENP2	6	0.935379	0.914552	0.0236756	0.00949853	0.00238095	0.0155483	0.012509	0.0225715	0.0104167	0.687592	0.334768	0.43537	0.11947	0.236581	0.0237225	0.0363757	0.0081948	0.0557684	0.013285	0.0470012
chr3:185938499-185939788	1289	FALSE		FALSE	TRUE	TRA2B	5	0.91716	0.885024	0.0351827	0.0244334	0.0197365	0.0124113	0.00930736	0.023569	0.0214069	0.604624	0.309041	0.41996	0.23046	0.16546	0.0217391	0.0897607	0.0240805	0.130154	0.0308238	0.0635676
chr3:186566058-186566526	468	TRUE	TBCCD1	FALSE	TRUE	TBCCD1,DNAJB11	2	0.909214	0.847788	0.0136029	0.0140931	0	0	0.0110577	0	0.0128205	0.550072	0.216504	0.301919	0.0679154	0.105082	0	0	0.0785185	0.0415229	0.0193452	0.0123457
chr3:186569112-186569618	506	TRUE	TBCCD1,DNAJB11	FALSE	TRUE	TBCCD1	2	0.910373	0.88276	0.0797808	0.141249	0.0532758	0.0898313	0.0720627	0.0443834	0.0607955	0.635895	0.386022	0.348368	0.174276	0.256465	0.111343	0.124848	0.174455	0.140212	0.0400641	0.222383
chr3:187137865-187139150	1285	TRUE	RPL39L	TRUE	TRUE	RPL39L	3	0.79033	0.912415	0.0291056	0.0175305	0.0314976	0.0281909	0.0148938	0.0227273	0.0251957	0.67102	0.332341	0.31593	0.159409	0.119495	0.0333666	0.066714	0.0721533	0.0498091	0.011904	0.0536658
chr3:193241820-193243008	1188	TRUE	HRASLS	FALSE	TRUE	HRASLS	2	0.872389	0.888245	0.00961538	0.00411523	0.0026455	0.0126984	0.0107855	0	0.016317	0.654444	0.297133	0.289226	0.169261	0.192466	0.00462963	0.0425806	0	0.0419	0.0037037	0.00231481
chr3:196713359-196714025	666	TRUE	PIGX	FALSE	TRUE	PIGX	2	0.90553	0.883979	0.0799572	0.0827826	0.0422042	0.0142857	0	0.040377	0.0390443	0.619278	0.273526	0.386501	0.0925995	0.0683333	0.0306489	0.119929	0.0371032	0.00462963	0.00549451	0.0075188
chr3:197735163-197735886	723	TRUE	RUBCN	FALSE	TRUE	RUBCN	2	0.922317	0.896016	0.169832	0.0453782	0.110125	0.0899405	0.132399	0.151531	0.101329	0.749647	0.330158	0.517885	0.35852	0.317527	0.0696356	0.182817	0.253276	0.0646541	0.0693692	0.159367
chr3:197912317-197913968	1651	TRUE	IQCG	FALSE	TRUE	IQCG	3	0.876628	0.842419	0.0687256	0.0477811	0.0207231	0.0427464	0.0172936	0.0407658	0.0458169	0.616902	0.250985	0.398257	0.138778	0.183432	0.0537094	0.098061	0.116306	0.0630392	0.0305821	0.0450501
chr3:197959099-197959651	552	TRUE	IQCG	FALSE	TRUE	IQCG,LMLN	1	0.897172	0.828968	0.0394676	0.0148026	0	0.075	0.0417726	0.0104167	0.010101	0.534561	0.323562	0.447763	0.134127	0.0825	0.0369658	0.0428571	0.133333	0.0123457	0.0411255	0.0513889
chr4:474602-475180	578	TRUE	ZNF721	FALSE	TRUE	ZNF721	2	0.903544	0.899477	0.033393	0.0235631	0.0315735	0	0.018254	0.0191434	0.0492063	0.661811	0.352385	0.314554	0.222078	0.0999559	0.00721154	0.171556	0.0935916	0.00595238	0.0358681	0.0825969
chr4:495483-498445	2962	TRUE	ZNF721	FALSE	TRUE	ZNF721,PIGG	10	0.951714	0.957411	0.0491851	0.0162278	0.00743677	0.0108286	0.033869	0.0667625	0.0180421	0.625716	0.298632	0.402667	0.15443	0.166776	0.02526	0.106963	0.0377646	0.0487598	0.0445827	0.0273177
chr4:802764-805426	2662	TRUE	CPLX1	TRUE	TRUE	CPLX1	8	0.894177	0.902539	0.032209	0.0144795	0.00652879	0.012406	0.0241629	0.00117371	0.0098993	0.63324	0.240202	0.365684	0.2281	0.159851	0.0132273	0.0780948	0.0429746	0.0535018	0.0235707	0.033778
chr4:915104-915998	894	TRUE	GAK	TRUE	TRUE	GAK	3	0.141841	0.0890909	0.93273	0.889979	0.871599	0.878183	0.863326	0.867452	0.910336	0.28757	0.675695	0.548837	0.706761	0.73129	0.916134	0.846346	0.883973	0.881445	0.863337	0.82245
chr4:1112066-1113175	1109	TRUE	RNF212	TRUE	TRUE	RNF212	1	0.843655	0.788713	0.0979162	0.0566138	0.0168376	0.0604663	0.0473138	0.0326531	0.0690807	0.565465	0.16926	0.274945	0.129511	0.178889	0.0463839	0.058165	0.0263573	0.0692196	0.016369	0.0306638
chr4:1114447-1114961	514	FALSE		FALSE	TRUE	RNF212	3	0.882747	0.867539	0	0.00892857	0.00871394	0	0.00606061	0	0.0316761	0.725818	0.439335	0.342629	0.200856	0.154735	0.00649351	0.0488889	0	0.017434	0.021645	0.00833333
chr4:1288415-1289049	634	FALSE		FALSE	TRUE	MAEA	1	0.914512	0.915166	0.0282575	0.0285502	0.0285078	0.0506536	0.0154412	0.0450987	0.0354189	0.721757	0.467379	0.423946	0.108732	0.24423	0.0355903	0.0243292	0.106411	0.0684266	0.0312092	0.0762188
chr4:1992058-1994136	2078	TRUE	NELFA	TRUE	TRUE	NELFA	4	0.952781	0.940959	0.0221755	0.0579201	0.0148369	0.0129848	0.0148353	0.0135135	0.0256066	0.726523	0.364757	0.437868	0.180971	0.154941	0.0215299	0.0534934	0.041898	0.0795402	0.0132781	0.0416713
chr4:2756849-2757252	403	FALSE		FALSE	TRUE	TNIP2	1	0.855381	0.857983	0.0410131	0	0.0345938	0.0206349	0.025	0.0769513	0.0375	0.687737	0.289683	0.528616	0.313365	0.0919763	0.0439542	0.181094	0.126623	0.0462715	0.0141026	0.0509804
chr4:3369793-3370397	604	TRUE	RGS12	FALSE	TRUE	RGS12	0	0.132978	0.127367	0.913331	0.927007	0.87794	0.858446	0.844783	0.922519	0.894972	0.319809	0.603896	0.564286	0.755535	0.81492	0.900909	0.874003	0.907538	0.895508	0.886175	0.888293
chr4:4246387-4247348	961	TRUE	TMEM128	FALSE	TRUE	TMEM128	2	0.958185	0.959633	0.0977783	0.0794897	0.0613761	0.00793651	0.0789225	0	0.0499173	0.631315	0.272028	0.392701	0.205128	0.125561	0.0497619	0.0711779	0.111345	0.0124224	0.0875661	0.05
chr4:15656185-15657103	918	TRUE	FBXL5	FALSE	TRUE	FBXL5	3	0.927687	0.902765	0	0	0.00555556	0.0142857	0	0	0.0211111	0.614194	0.219408	0.31284	0.150798	0.157738	0.0253846	0.0424107	0.0125	0.0805556	0.00909091	0
chr4:17612683-17613644	961	FALSE		FALSE	TRUE	MED28	4	0.919897	0.913923	0.0438219	0.0203544	0.0362745	0.0740741	0.029329	0.0240119	0.0164585	0.705597	0.246234	0.481981	0.233796	0.137517	0.0409341	0.0363636	0.057758	0.0499048	0.0117949	0.0291396
chr4:20701197-20702311	1114	TRUE	PACRGL	FALSE	TRUE	PACRGL	4	0.923321	0.899205	0.0997132	0.0566853	0.0753714	0.0654521	0.0736778	0.0894661	0.0595755	0.613217	0.168426	0.483626	0.233059	0.173612	0.0742063	0.0707017	0.0744216	0.0435185	0.0447995	0.0685045
chr4:24585030-24585536	506	FALSE		FALSE	TRUE	DHX15	2	0.841053	0.924608	0.00649351	0.0203509	0.0355508	0.0102273	0.0307004	0.0138528	0.0121212	0.63566	0.29246	0.395906	0.30549	0.0769704	0.0106275	0.136535	0.0277389	0	0.00555556	0.0152381
chr4:25157555-25159749	2194	TRUE	SEPSECS	FALSE	TRUE	SEPSECS,SEPSECS-AS1	2	0.841206	0.873516	0.0385767	0.0236243	0.0325126	0.0278388	0.0479026	0.0228408	0.0221644	0.742011	0.271585	0.396707	0.140789	0.225515	0.0292292	0.0976757	0.028925	0.01888	0.0351444	0.0381264
chr4:25375671-25376530	859	FALSE		FALSE	TRUE	ANAPC4	2	0.824633	0.893223	0.0175866	0.00396825	0.0069697	0.0119949	0.0207143	0.0366074	0.0164103	0.622931	0.174733	0.377686	0.201123	0.0849193	0.00899621	0.125489	0.0309524	0.0403303	0.0233686	0.0243546
chr4:25378145-25378927	782	TRUE	ANAPC4	FALSE	TRUE	ANAPC4	1	0.888308	0.846929	0.0471612	0.0142857	0.0510929	0.0299145	0.0439342	0.0730769	0.0554422	0.679092	0.303971	0.403656	0.204251	0.196178	0.0297619	0.111712	0.0750883	0.033499	0.0102041	0.0856035
chr4:25914705-25915801	1096	TRUE	SMIM20	FALSE	TRUE	SMIM20	2	0.886421	0.891072	0.0501766	0.0154762	0	0.00454545	0.0121101	0.0163462	0.0215248	0.695231	0.364298	0.248965	0.169348	0.0910913	0.0425926	0.0794063	0.0508038	0.0785916	0.0131868	0.00793651
chr4:26317567-26318739	1172	TRUE	RBPJ	FALSE	TRUE	RBPJ	2	0.84526	0.84648	0.0591361	0.0547833	0.0309457	0.0310119	0.0127551	0.0489937	0.0576297	0.674278	0.320857	0.521249	0.238186	0.117843	0.0660361	0.0637921	0.127283	0.0938238	0.0424734	0.0961656
chr4:26359142-26359810	668	TRUE	RBPJ	TRUE	TRUE	RBPJ	2	0.895316	0.912302	0.106897	0.132372	0.0247024	0.0736842	0.0523186	0.0460317	0.0435223	0.653777	0.401984	0.323922	0.16215	0.161232	0.0517241	0.104105	0.0654288	0.0525171	0.0566667	0.0479762
chr4:39366725-39367505	780	FALSE		FALSE	TRUE	RFC1	3	0.852135	0.850318	0.0545889	0.0189714	0.0222111	0.0694727	0.0676768	0.0376323	0.0335688	0.652138	0.161926	0.442662	0.211811	0.187484	0.0649398	0.0642262	0.116489	0.0887037	0.0455357	0.0953512
chr4:39460246-39460994	748	TRUE	LIAS	FALSE	TRUE	LIAS	1	0.890635	0.862433	0.0352094	0.0314706	0.0594289	0.02	0.0719697	0.00980392	0.0260684	0.570109	0.306105	0.403359	0.194424	0.153571	0.0833333	0.134199	0.0497585	0.0707738	0.12381	0.0177778
chr4:39696446-39697398	952	FALSE		FALSE	TRUE	UBE2K	5	0.892579	0.872103	0.00682773	0.0157692	0.0188492	0	0	0.0285714	0.00550964	0.631072	0.390337	0.503159	0.176154	0.219112	0.0130647	0.128792	0	0.0312757	0	0.0590526
chr4:40748168-40749590	1422	FALSE		FALSE	TRUE	NSUN7	6	0.936812	0.900588	0.0751159	0.0209503	0.0118357	0.0571429	0.0483523	0.0625459	0.0545475	0.801964	0.33432	0.425248	0.210836	0.13881	0.0265315	0.0803764	0.258562	0.037037	0.00964912	0.0688578
chr4:41358758-41360069	1311	TRUE	LIMCH1	FALSE	TRUE	LIMCH1	4	0.868544	0.872572	0.0581691	0.062839	0.0432152	0.0876781	0.0144983	0.0828745	0.0479798	0.610591	0.13966	0.457947	0.169374	0.146178	0.0454122	0.090286	0.149662	0.074928	0.0114198	0.0550069
chr4:41933678-41934313	635	FALSE		FALSE	TRUE	TMEM33	3	0.877985	0.859315	0.0194444	0.0167824	0.00606061	0.00925926	0.00396825	0	0.00666667	0.563663	0.190096	0.325754	0.137749	0.126911	0.00490196	0.0895543	0.0215618	0.00833333	0.0364583	0.0810397
chr4:41936074-41936675	601	TRUE	TMEM33	FALSE	TRUE	TMEM33	2	0.830752	0.878278	0.0283069	0	0.00454545	0.013917	0.0181928	0	0.0104798	0.710171	0.245314	0.505757	0.157735	0.146528	0.122222	0.071542	0.00595238	0.103995	0.0159252	0.015873
chr4:41980545-41984576	4031	TRUE	DCAF4L1	TRUE	TRUE	DCAF4L1	10	0.900829	0.888574	0.0139638	0.00616381	0.0079175	0.00467172	0.00607124	0.0088028	0.00597595	0.606032	0.192469	0.369731	0.138707	0.133392	0.00864814	0.0378228	0.0130669	0.0330546	0.0220856	0.0024864
chr4:44726958-44727810	852	FALSE		FALSE	TRUE	GNPDA2	3	0.786077	0.773466	0.0377074	0.0540741	0.0797734	0.0657143	0.0253623	0.0744485	0.0721154	0.513615	0.234632	0.340691	0.212963	0.118939	0.0533333	0.103869	0.161698	0.0196078	0.0251748	0.0847222
chr4:46907744-46910295	2551	TRUE	COX7B2	FALSE	TRUE	COX7B2	6	0.875013	0.878369	0.0214528	0.0290266	0.0203158	0.0285568	0.0255648	0.0157397	0.0214112	0.576264	0.360555	0.428199	0.234247	0.124688	0.00397779	0.046599	0.0342595	0.100323	0.0193841	0.0459091
chr4:52657313-52658488	1175	TRUE	USP46	FALSE	TRUE	USP46,USP46-AS1	0	0.873882	0.888065	0.0102657	0.0111111	0.0106509	0.0128968	0	0.00438596	0.0233135	0.5301	0.216809	0.408452	0.146726	0.23574	0.00334448	0.054125	0.019494	0.0454233	0	0.0174964
chr4:53507357-53508442	1085	TRUE	LNX1,LNX1-AS1	FALSE	TRUE	LNX1	1	0.91111	0.901135	0.067899	0.116413	0.120429	0.123132	0.048852	0.113318	0.0929898	0.662873	0.318387	0.403418	0.218359	0.226804	0.022151	0.0480764	0.188376	0.126785	0.106516	0.0822844
chr4:55591305-55592617	1312	TRUE	PDCL2	FALSE	TRUE	PDCL2	2	0.870745	0.904497	0.0736339	0.0270141	0.0408363	0.0243153	0.022619	0.0369694	0.0243288	0.659807	0.170194	0.400013	0.181096	0.080461	0.0174874	0.0781803	0.0357143	0.0720834	0.040302	0.0311828
chr4:56046567-56048267	1700	FALSE		FALSE	TRUE	KIAA1211	3	0.871802	0.874734	0.0455831	0.0392645	0.0353695	0.0562434	0.0254077	0.026461	0.0637401	0.677987	0.0920946	0.308748	0.147501	0.192146	0.0297619	0.102381	0.0628968	0.056734	0.090368	0.107937
chr4:56313366-56316964	3598	TRUE	KIAA1211	TRUE	TRUE	KIAA1211	1	0.915269	0.89487	0.0109099	0.0215964	0.00704675	0.0124796	0.0063088	0.0144156	0.0113555	0.703619	0.328345	0.370447	0.224472	0.137579	0.0159798	0.031994	0.032884	0.0314483	0.0138966	0.0265456
chr4:56407968-56408747	779	TRUE	PPAT	FALSE	TRUE	PPAT	4	0.939763	0.903287	0.0628548	0.0328497	0.0392949	0.0142857	0.016733	0.0503968	0.0718017	0.70783	0.221905	0.355266	0.0513468	0.268398	0.0171296	0.14871	0.0961266	0.0710395	0.02	0.0133333
chr4:61497229-61497816	587	TRUE	ADGRL3	FALSE	TRUE	ADGRL3	1	0.94108	0.859197	0.0120448	0.00320513	0.013468	0.033547	0	0.0485714	0.00854701	0.747493	0.404677	0.36381	0.0833333	0.0416667	0.0280112	0.255556	0.0541667	0.425	0	0.00925926
chr4:68350357-68351818	1461	FALSE		FALSE	TRUE	YTHDC1	3	0.918764	0.895309	0.11139	0.102617	0.0500263	0.105691	0.0558819	0.0880471	0.0880012	0.692949	0.370109	0.43951	0.219649	0.152532	0.0826128	0.131137	0.141343	0.0691141	0.0680116	0.109343
chr4:70992218-70993175	957	TRUE	MOB1B,DCK	FALSE	TRUE	DCK	2	0.812593	0.80354	0	0.00963192	0.00729766	0.0161905	0.0221688	0.00735294	0.00868347	0.625094	0.320472	0.247459	0.222527	0.189645	0.00699301	0.126608	0.0198844	0.0574733	0.0282828	0.0161319
chr4:75629521-75629887	366	TRUE	CDKL2	FALSE	TRUE	CDKL2	1	0.87816	0.837912	0.0192308	0.00952381	0.00952381	0	0.0416667	0.0213675	0.0347222	0.555556	0.314286	0.472949	0.0642857	0.205429	0.022805	0.157143	0	0.0476768	0.0133333	0.0113636
chr4:75674230-75676262	2032	TRUE	G3BP2	FALSE	TRUE	G3BP2	8	0.946748	0.940534	0.0538704	0.0411555	0.0350402	0.0300728	0.0401602	0.0348142	0.0181703	0.691893	0.350388	0.336879	0.140304	0.133843	0.0362533	0.112227	0.0880226	0.0442551	0.0116453	0.0577164
chr4:75991464-75992242	778	FALSE		FALSE	TRUE	SDAD1	3	0.92233	0.921139	0.174284	0.165591	0.164336	0.180819	0.15583	0.151224	0.182996	0.741391	0.433492	0.50285	0.241667	0.300949	0.141529	0.190904	0.0454545	0.206561	0.184066	0.164403
chr4:76010471-76011773	1302	TRUE	ART3	FALSE	TRUE	ART3	2	0.915268	0.905315	0.019351	0.0121212	0.00703976	0.00942716	0.0259927	0.0143669	0.00786164	0.614726	0.301249	0.379169	0.101255	0.150465	0.018881	0.0827141	0.0272261	0.0788973	0.0124854	0.0290905
chr4:76234028-76235311	1283	TRUE	SCARB2,FAM47E	FALSE	TRUE	FAM47E,SCARB2	4	0.851777	0.898482	0.015209	0.00906085	0.0180993	0.00680473	0.00641026	0.00761649	0.0219171	0.624067	0.33966	0.280878	0.17654	0.23231	0.00333333	0.0676991	0.0120968	0.00578512	0.0091967	0
chr4:76421766-76423334	1568	TRUE	CCDC158	FALSE	TRUE	CCDC158	1	0.92178	0.91255	0.052381	0.126918	0.0608134	0.0478896	0.201301	0.0582833	0.0579677	0.812313	0.307183	0.386137	0.16211	0.101167	0.151957	0.0592234	0.0892417	0.0642047	0.0483516	0.0295789
chr4:78940224-78940631	407	FALSE		FALSE	TRUE	PAQR3	2	0.852405	0.838482	0.0305484	0.0191198	0	0.0123457	0.027972	0.0292929	0.0511364	0.566227	0.302827	0.605014	0.211383	0.181209	0.0113636	0.103175	0.0719697	0	0.0173554	0.025974
chr4:79322623-79326473	3850	TRUE	NAA11	FALSE	TRUE	NAA11	6	0.902856	0.878388	0.0273482	0.0337368	0.0178011	0.026451	0.0291068	0.0271078	0.0183281	0.68187	0.239082	0.423603	0.210605	0.130235	0.0214352	0.0720917	0.0353025	0.0455468	0.0317848	0.0504098
chr4:79407709-79408653	944	TRUE	GK2	FALSE	TRUE	GK2	1	0.885634	0.866752	0.00443787	0.012395	0.0286783	0.00434783	0.00583333	0.00733333	0.00480769	0.655735	0.194143	0.345162	0.19517	0.109019	0.0294247	0.0942187	0.0390263	0.0435185	0	0.0212736
chr4:85474125-85474736	611	FALSE		FALSE	TRUE	ARHGAP24	1	0.780654	0.747719	0.013986	0.0142857	0.00902778	0	0	0.00833333	0.00757576	0.454653	0.260238	0.309939	0.286596	0.121032	0.0119048	0.015873	0.020979	0.0175926	0	0.0323232
chr4:85928955-85930273	1318	TRUE	ARHGAP24	FALSE	TRUE	ARHGAP24	1	0.180846	0.168799	0.874972	0.903338	0.870883	0.792307	0.641512	0.847843	0.767229	0.320991	0.538677	0.644007	0.720424	0.779702	0.841434	0.81172	0.862778	0.797082	0.812133	0.884762
chr4:86066483-86067855	1372	TRUE	MAPK10	FALSE	TRUE	MAPK10	3	0.912865	0.907862	0.0196568	0.00536881	0.00923965	0.0222222	0.00444444	0.025	0.0709894	0.708057	0.307254	0.407177	0.225287	0.0946225	0.0325541	0.102623	0.0404101	0.0593613	0.0157213	0.0300505
chr4:86892910-86894337	1427	FALSE		FALSE	TRUE	C4orf36	5	0.948975	0.910616	0.0563305	0.0599993	0.0563551	0.0989736	0.0273908	0.0341059	0.030741	0.657732	0.289466	0.385633	0.322864	0.247685	0.00555556	0.0467002	0.0222797	0.0405729	0.054134	0.083541
chr4:90125992-90126702	710	FALSE		FALSE	TRUE	CCSER1	0	0.919157	0.909748	0.0889699	0.119774	0.0572368	0.0827887	0.0828042	0.140235	0.078019	0.765242	0.383005	0.318945	0.162015	0.273164	0.111481	0.149284	0.237977	0.0840308	0.0980075	0.159233
chr4:94450179-94451099	920	FALSE		FALSE	TRUE	PDLIM5	5	0.923725	0.942876	0.0464863	0.0140955	0.0220599	0.0390873	0.0172006	0.0556229	0.0210623	0.605997	0.285474	0.444395	0.0759484	0.107627	0.00444444	0.0571441	0.0509259	0.0821811	0.0255107	0.0369565
chr4:95839439-95841327	1888	TRUE	PDHA2	FALSE	TRUE	PDHA2	1	0.897652	0.865169	0.0378291	0.00941817	0.00727603	0.00763237	0.00163934	0.00902615	0.00628415	0.636683	0.322402	0.457438	0.207451	0.182893	0.0175108	0.0203378	0.00854854	0.0210584	0.00736439	0.00546813
chr4:98993328-98994786	1458	FALSE		FALSE	TRUE	METAP1	3	0.906636	0.891563	0.0733131	0.0290179	0.00969633	0.0350412	0.0237045	0.0181686	0.0290425	0.690483	0.316964	0.467051	0.166077	0.16856	0.0317553	0.0380976	0.0259127	0.0459278	0.0284655	0.0508854
chr4:99561588-99562770	1182	TRUE	TRMT10A	FALSE	TRUE	TRMT10A,MTTP	2	0.85725	0.885998	0.0242685	0	0.0171977	0	0.00549451	0	0.00326797	0.542137	0.278959	0.328308	0.0889399	0.115855	0.0122655	0.0839286	0.0175698	0.0237208	0	0.0570159
chr4:99564654-99566525	1871	TRUE	MTTP	FALSE	TRUE	TRMT10A,MTTP	5	0.898891	0.899769	0.0240229	0.0183922	0.0114469	0.0130832	0.0120517	0.0104167	0.0135346	0.723727	0.316223	0.446967	0.10594	0.100749	0.00347222	0.0867914	0.0290909	0.0251587	0.0268024	0.038645
chr4:99892022-99893528	1506	TRUE	LAMTOR3	FALSE	TRUE	LAMTOR3	3	0.903556	0.886434	0.043531	0.0339848	0.0453234	0.0404195	0.0310847	0.0578133	0.0915731	0.733743	0.361793	0.352032	0.271153	0.179721	0.0320513	0.117675	0.0617094	0.0555556	0.0278242	0.027422
chr4:99894976-99895390	414	FALSE		FALSE	TRUE	LAMTOR3	3	0.940315	0.876923	0.00955882	0.00490196	0	0	0.0210339	0.00606061	0.0172311	0.624311	0.441672	0.548798	0.288814	0.190982	0	0.185714	0	0.00735294	0	0.0147059
chr4:103020314-103020740	426	TRUE	SLC9B2	FALSE	TRUE	SLC9B1	2	0.929589	0.939036	0.0115777	0.0185185	0	0	0.0138889	0.013986	0.0366763	0.633714	0.217227	0.421872	0.457882	0.173873	0.00757576	0.0997354	0.0632173	0.0990476	0.0104167	0.0506944
chr4:105448882-105451109	2227	TRUE	PPA2	FALSE	TRUE	PPA2	7	0.945908	0.95528	0.0793582	0.0838929	0.107458	0.106133	0.122972	0.0665717	0.134692	0.722164	0.310793	0.620655	0.410823	0.195195	0.139592	0.129961	0.272396	0.175007	0.111436	0.082153
chr4:105474498-105475124	626	FALSE		FALSE	TRUE	PPA2	3	0.916619	0.932383	0.053779	0.0339031	0.0105576	0.0421679	0.0361111	0.03066	0.0186235	0.695461	0.245404	0.238153	0.0563492	0.304633	0.0271132	0.0797078	0.057065	0.115115	0.0109649	0.0347222
chr4:105709929-105711016	1087	TRUE	INTS12,GSTCD	FALSE	TRUE	INTS12,GSTCD	1	0.890101	0.875177	0.0635372	0.0607648	0.0511995	0.0659596	0.0384259	0.0803817	0.0576681	0.582187	0.336153	0.340132	0.191493	0.264131	0.0961538	0.13	0.0658453	0.0545139	0.025	0.0731602
chr4:106313846-106314997	1151	TRUE	TBCK	FALSE	TRUE	AIMP1	2	0.879725	0.903303	0.0689706	0.0368466	0.0587719	0.037682	0.0471763	0.0309106	0.0364358	0.760907	0.360216	0.337029	0.228221	0.0682162	0.0464286	0.081044	0.0473856	0.0845213	0.0277778	0.0327731
chr4:109814298-109814748	450	FALSE		FALSE	TRUE	GAR1	1	0.932106	0.945836	0.0200011	0	0.00925926	0.0118636	0	0	0	0.706122	0.253285	0.356778	0.178443	0.22233	0	0.00854701	0.0262346	0.0718721	0.0222222	0.025
chr4:112638009-112639583	1574	TRUE	LARP7	FALSE	TRUE	LARP7	8	0.901388	0.906552	0.0600097	0.0107143	0.0112782	0.0232599	0.0277948	0.0329082	0.0391446	0.690176	0.267097	0.372742	0.203961	0.226895	0.00714286	0.115911	0.064977	0.0399216	0.0355976	0.0452536
chr4:113355678-113356141	463	TRUE	ANK2	FALSE	TRUE	ANK2	0	0.0683081	0.0358766	0.859612	0.952222	0.905079	0.897296	0.824913	0.845556	0.80321	0.267502	0.689064	0.444483	0.860511	0.725251	0.87757	0.814167	0.895636	0.81033	0.923669	0.841944
chr4:121870876-121871823	947	FALSE		FALSE	TRUE	BBS7	3	0.90614	0.939706	0.0389666	0.0431419	0.0349272	0.0412281	0.0386364	0.0546429	0.0634055	0.672167	0.249015	0.368619	0.197232	0.103501	0.0791913	0.102615	0.0516234	0.0983333	0.0253968	0
chr4:122377859-122378491	632	FALSE		FALSE	TRUE	ADAD1	3	0.919523	0.912693	0.0411139	0.0604688	0.0251177	0	0.0337111	0.0285714	0	0.837963	0.407381	0.519328	0.231481	0.238095	0.0964286	0.275	0.0805021	0	0	0.0545788
chr4:122378791-122380809	2018	TRUE	ADAD1	TRUE	TRUE	ADAD1	2	0.923387	0.930296	0.0302827	0.0241656	0.0161625	0.0175687	0.0126379	0.0177432	0.00588088	0.731656	0.34961	0.392827	0.218282	0.151146	0.0104946	0.0752942	0.0251269	0.0299065	0.00401273	0.0507937
chr4:122733472-122735133	1661	TRUE	BBS12	FALSE	TRUE	BBS12	2	0.864563	0.867476	0.0322182	0.0510724	0.0492949	0.0653617	0.0503414	0.0434445	0.0354638	0.70131	0.359924	0.362486	0.223066	0.148962	0.0311905	0.0973052	0.0612348	0.120864	0.0262065	0.0321937
chr4:127729851-127732313	2462	TRUE	SLC25A31	TRUE	TRUE	SLC25A31	5	0.924046	0.907032	0.00362679	0.00410655	0.00408497	0.0013369	0.00916116	0.00765172	0.00931938	0.690301	0.254274	0.469983	0.075749	0.132045	0.00422705	0.0326304	0.00991193	0.0264471	0.00165837	0.0225375
chr4:127781143-127781569	426	FALSE		FALSE	TRUE	HSPA4L	0	0.811836	0.861823	0.00714286	0.01	0	0	0.00909091	0.0166667	0	0.606549	0.136318	0.345411	0.0825377	0.0858586	0	0.117284	0	0.035101	0	0.0185185
chr4:127783704-127784454	750	TRUE	HSPA4L	FALSE	TRUE	HSPA4L	0	0.855332	0.847913	0.00384615	0.00248139	0	0	0.0155325	0	0	0.648446	0.171814	0.410664	0.0918367	0.0299145	0.00699301	0.034977	0.0181624	0	0.0210956	0.0818071
chr4:127879367-127880280	913	FALSE		FALSE	TRUE	PLK4	2	0.911009	0.924131	0.101528	0.0977922	0.0670139	0.0870707	0.101786	0.135934	0.0805449	0.811243	0.525426	0.422054	0.354084	0.130673	0.087568	0.169201	0.193287	0.0558532	0.0906863	0.210278
chr4:128059207-128060347	1140	FALSE		FALSE	TRUE	LARP1B	3	0.883778	0.896184	0.102075	0.0428882	0.0612046	0.0930207	0.0728671	0.0611944	0.0816383	0.598125	0.217293	0.473324	0.195601	0.160585	0.053125	0.149378	0.134829	0.0601236	0.0474988	0.111349
chr4:128807029-128808981	1952	FALSE		FALSE	TRUE	JADE1	4	0.930926	0.898463	0.0447769	0.0321542	0.0344565	0.0345802	0.024849	0.0241619	0.0338447	0.726583	0.212047	0.453368	0.151287	0.17968	0.0508278	0.0296611	0.0769744	0.0467881	0.0239512	0.0607658
chr4:138088332-138090555	2223	TRUE	LINC00616	FALSE	TRUE	LINC00616	1	0.868887	0.90967	0.0251339	0.0094697	0.010169	0.00648827	0.0102811	0.0115691	0.013196	0.747683	0.270754	0.439892	0.298188	0.135772	0.0102715	0.0132613	0.0141345	0.0437929	0.0133642	0.0150087
chr4:139293850-139294905	1055	TRUE	NDUFC1	FALSE	TRUE	NDUFC1	3	0.932238	0.906919	0.112001	0.0404958	0.0444698	0.0477378	0.0539709	0.0727912	0.130512	0.62788	0.316113	0.455374	0.325507	0.150058	0.0302721	0.0834467	0.110992	0.0872826	0.0874009	0.0912809
chr4:139303522-139305042	1520	TRUE	NAA15	FALSE	TRUE	NDUFC1	8	0.922701	0.917914	0.0701827	0.028866	0.0359292	0.0649389	0.0241546	0.0380717	0.0401471	0.596449	0.328836	0.435966	0.334992	0.151694	0.0564595	0.0273148	0.100171	0.082306	0.057021	0.0674282
chr4:140374358-140375982	1624	TRUE	SCOC	FALSE	TRUE	SCOC-AS1,SCOC	3	0.829489	0.799683	0.0901394	0.0190171	0.0503418	0.0201465	0.04622	0.0601901	0.0446554	0.552509	0.355123	0.322476	0.181794	0.168102	0.0269848	0.121336	0.0313973	0.0517425	0.0147306	0.0758738
chr4:140497204-140497615	411	TRUE	MGAT4D	FALSE	TRUE	MGAT4D	1	0.878039	0.841778	0.0330259	0.0191626	0.0412754	0.0146853	0.00641026	0.0243506	0.021978	0.658529	0.303596	0.342938	0.435556	0.100991	0	0.0781206	0.0547924	0.0396825	0	0.0191919
chr4:141219667-141220575	908	FALSE		FALSE	TRUE	ZNF330	3	0.875229	0.925352	0.121867	0.0695513	0.0643541	0.076221	0.0302394	0.08079	0.110402	0.546706	0.25944	0.411583	0.182476	0.187647	0.0844465	0.149977	0.18539	0.101276	0.0678322	0.143147
chr4:141221933-141222625	692	TRUE	ZNF330	FALSE	TRUE	ZNF330	0	0.866998	0.863367	0.0514728	0.00739306	0.0144231	0.0475589	0.0277778	0	0.0567037	0.587599	0.280352	0.496462	0.21743	0.0748164	0.0187377	0.10956	0	0.0266299	0.010101	0.05
chr4:145731831-145732546	715	TRUE	C4orf51	FALSE	TRUE	C4orf51	1	0.890285	0.887644	0.093749	0.068901	0.0252976	0.0394558	0.0871599	0.108947	0.0869048	0.631112	0.18186	0.498316	0.157143	0.0869048	0.08125	0.0539683	0.15877	0.104473	0.0826389	0.0950113
chr4:153343670-153344111	441	FALSE		FALSE	TRUE	MND1	1	0.877188	0.893558	0.010101	0.0282051	0	0.01443	0.00649351	0.00512821	0	0.575822	0.311121	0.280589	0.0809524	0.0947917	0	0.109524	0.0346154	0.0150794	0.0131303	0.0687729
chr4:153760465-153761202	737	FALSE		FALSE	TRUE	RNF175	2	0.882317	0.949284	0.120552	0.0324675	0.0546649	0.0997973	0.0226212	0.0774373	0.086915	0.713656	0.389416	0.364463	0.239134	0.211268	0.0277778	0.141591	0.340453	0.0437908	0.0946677	0.0880453
chr4:154780598-154781190	592	FALSE		TRUE	TRUE	RBM46	0	0.84664	0.88002	0	0.0037037	0	0.00392157	0	0.00740741	0	0.691724	0.186444	0.489156	0.165499	0.222386	0.0042735	0.0729365	0	0.0369336	0	0.0205026
chr4:154782164-154782635	471	TRUE	RBM46	TRUE	TRUE	RBM46	2	0.882803	0.918662	0.0090612	0.00584795	0	0	0.00462963	0.0078125	0	0.682381	0.535576	0.348387	0.223165	0.117517	0.0309323	0.050938	0	0	0.0456349	0.0131944
chr4:163473173-163474091	918	TRUE	TKTL2	TRUE	TRUE	TKTL2	0	0.88699	0.892728	0.00142857	0.00207039	0.0166303	0.0152621	0.00590278	0.0136101	0.00981977	0.687973	0.208359	0.457728	0.260002	0.0495593	0.021985	0.100761	0.0290237	0.0691465	0.0189018	0.023322
chr4:164978129-164980267	2138	FALSE		FALSE	TRUE	TRIM61	8	0.924135	0.949288	0.0323927	0.0394964	0.0168495	0.0503499	0.0198677	0.0328766	0.0123952	0.652405	0.268818	0.371765	0.0873146	0.182469	0.0392619	0.0765013	0.0370735	0.031611	0.00945378	0.0616292
chr4:165113598-165114613	1015	TRUE	TMEM192	FALSE	TRUE	TMEM192	4	0.912287	0.907993	0.0548887	0.0324234	0.0227633	0.00992063	0.0265046	0.0665865	0.0621726	0.610459	0.299272	0.226615	0.19629	0.0472851	0.0621118	0.0802713	0.163444	0.00396825	0.0235043	0.109027
chr4:165208508-165210485	1977	TRUE	TMEM192,KLHL2	FALSE	TRUE	TMEM192,KLHL2	1	0.845253	0.858643	0.0657176	0.0395614	0.0843103	0.114079	0.070474	0.0896861	0.0839274	0.624055	0.28635	0.477456	0.126722	0.138612	0.0479082	0.115551	0.122204	0.0524084	0.0802904	0.108445
chr4:176248854-176251357	2503	TRUE	ASB5	FALSE	TRUE	ASB5	7	0.883627	0.884899	0.0434158	0.0343433	0.0466928	0.0412101	0.0227042	0.0285545	0.0444374	0.672393	0.330522	0.428643	0.130501	0.173096	0.0508205	0.0514228	0.0751146	0.117405	0.0440542	0.0336038
chr4:176277258-176277536	278	TRUE	ASB5	FALSE	TRUE	ASB5	1	0.816024	0.805268	0.00454545	0	0	0.0333333	0.01	0.0216667	0.0162338	0.649712	0.273486	0.383703	0.116158	0.192846	0.0392857	0.0359524	0.0382653	0.0372727	0.0111111	0.0739715
chr4:177443190-177443735	545	FALSE		FALSE	TRUE	AGA	1	0.90497	0.880912	0.0921886	0.0295933	0.0471368	0.0333333	0.111372	0.0853175	0.0403846	0.661548	0.58879	0.315359	0.20101	0.197676	0.0227273	0.0894661	0.173056	0.201233	0.0309829	0.078417
chr4:183506778-183507652	874	TRUE	ING2	FALSE	TRUE	ING2	1	0.891135	0.811602	0.0152979	0.00529101	0.0122655	0.0196429	0.0248316	0	0.0195455	0.543965	0.367835	0.362302	0.24582	0.0876915	0.0220258	0.0851743	0	0.0485209	0.0192857	0.00438596
chr4:184650483-184651214	731	TRUE	PRIMPOL	FALSE	TRUE	PRIMPOL,CASP3	3	0.900617	0.881311	0.0571769	0.0228328	0.0246032	0.0738404	0.0395623	0.0323232	0.0420168	0.65285	0.426763	0.260855	0.137587	0.178633	0.0125	0.0420217	0.0606443	0.0506465	0.0222222	0.0385965
chr4:185397185-185398178	993	TRUE	ANKRD37	FALSE	TRUE	ANKRD37	2	0.879961	0.924131	0.0365323	0.0623101	0.0670531	0.071627	0.0351006	0.0174922	0.0437324	0.684706	0.240894	0.42773	0.198722	0.178752	0.0560038	0.142476	0.0602572	0.122206	0.0706767	0.0792749
chr4:185426566-185428485	1919	TRUE	C4orf47	FALSE	TRUE	C4orf47,UFSP2	6	0.907763	0.942445	0.0311632	0.0151377	0.0145704	0.0219948	0.0257943	0.0262821	0.0109198	0.650779	0.266844	0.46404	0.139258	0.114899	0.0361013	0.108281	0.0394737	0.0545109	0.0186761	0.0742459
chr4:186081181-186082218	1037	TRUE	TLR3	FALSE	TRUE	TLR3	3	0.905421	0.875891	0.0509211	0.0216162	0.0546593	0.0936134	0.0553943	0.113692	0.065873	0.611615	0.240465	0.356116	0.171405	0.166115	0.0491989	0.139029	0.154909	0.07113	0.031968	0.0566285
chr4:189939228-189939928	700	TRUE	FRG1-DT	FALSE	TRUE	FRG1,FRG1-DT	2	0.939429	0.885032	0.0275869	0.0327029	0.014068	0.0166084	0.00384615	0.0198135	0.0259463	0.660651	0.405441	0.327004	0.205042	0.133549	0.0580595	0.0916801	0.0172494	0.00699301	0.00595238	0.0219428
chr5:343080-343706	626	TRUE	PDCD6,AHRR	TRUE	TRUE	AHRR	0	0.951002	0.897025	0.153333	0.0857143	0.03588	0.105808	0.00952381	0.063547	0.071697	0.721733	0.401316	0.328596	0.191173	0.201417	0.03335	0.277453	0.0653372	0.0450998	0.051918	0.0505254
chr5:420694-422303	1609	TRUE	AHRR	TRUE	TRUE	AHRR	0	0.870113	0.922784	0.0457875	0	0.0121079	0.0180534	0.0470111	0.0295528	0.00783229	0.540759	0.477183	0.347563	0.178604	0.169144	0.0333718	0.0798595	0.0703894	0.0406472	0.0221193	0.0618051
chr5:464335-466466	2131	TRUE	EXOC3	TRUE	TRUE	EXOC3	0	0.906295	0.92054	0.0882258	0.177534	0.0386752	0.100691	0.0314867	0.0756299	0.0553881	0.686778	0.355283	0.441231	0.204044	0.18732	0.00993741	0.0749977	0.129705	0.0746022	0.0346887	0.0699802
chr5:890991-891557	566	TRUE	BRD9	FALSE	TRUE	BRD9	0	0.897307	0.924241	0.0595238	0	0.0182143	0	0.0364044	0.0493099	0.0353535	0.660431	0.369839	0.405796	0.186954	0.199852	0.0263333	0.101472	0.0538992	0.126111	0.00974359	0.0340909
chr5:1345944-1346603	659	FALSE		FALSE	TRUE	CLPTM1L	0	0.902872	0.871539	0	0.0333333	0.0321544	0.0453373	0.0295134	0.0619408	0.0627524	0.653054	0.254638	0.375849	0.17925	0.238732	0.0579613	0.0900576	0.0815642	0.0474587	0.0593881	0.0853675
chr5:1377256-1380394	3138	TRUE	LINC01511	FALSE	TRUE	LINC01511	6	0.904615	0.883519	0.0830104	0.0521122	0.0457679	0.0543891	0.057403	0.0398194	0.0492392	0.696992	0.303893	0.361858	0.264845	0.211428	0.0998071	0.18002	0.0789272	0.0806438	0.0512418	0.0825941
chr5:7851319-7851984	665	TRUE	C5orf49,MTRR	FALSE	TRUE	MTRR,C5orf49	5	0.834635	0.884752	0.0361399	0.0277244	0.0262356	0.0201969	0.0355372	0.0169591	0.0497619	0.604865	0.249618	0.324122	0.244174	0.136257	0.0455357	0.0517262	0.0666778	0.108531	0	0.0218651
chr5:10248079-10249096	1017	TRUE	FAM173B	FALSE	TRUE	FAM173B,CCT5	2	0.858145	0.838989	0.0584909	0.0397499	0.0662826	0.0528115	0.0512688	0.0473204	0.0569148	0.568592	0.329286	0.3246	0.243889	0.16039	0.0556474	0.080943	0.0518979	0.0664789	0.0750361	0.0442677
chr5:19802963-19804490	1527	TRUE	CDH18	FALSE	TRUE	CDH18	4	0.896399	0.895409	0.0888612	0.0643457	0.0591344	0.0825363	0.0487143	0.0454497	0.058289	0.64923	0.412499	0.29344	0.229057	0.254278	0.0622575	0.0983225	0.189689	0.0545273	0.0819841	0.121611
chr5:23443351-23443986	635	TRUE	PRDM9	FALSE	TRUE	PRDM9	2	0.881566	0.843257	0.0524911	0.0340841	0.0793434	0.0750853	0.0488636	0.0531469	0.12863	0.536147	0.239914	0.263833	0.157359	0.122189	0.0632086	0.0416667	0.145604	0.0681818	0.0230769	0.0805195
chr5:31691913-31693776	1863	TRUE	PDZD2	FALSE	TRUE	PDZD2	2	0.909132	0.920907	0.0348856	0.0248358	0.0063363	0.00868459	0.0160896	0.0106322	0.015735	0.603957	0.341355	0.403881	0.160154	0.193333	0.00757576	0.0626574	0.0499743	0.0601411	0.00467172	0.0570732
chr5:32444979-32446427	1448	FALSE		TRUE	TRUE	ZFR	2	0.848392	0.838657	0.0184775	0.00598788	0.00810606	0	0.0025974	0.0201852	0.0196363	0.638273	0.210949	0.218056	0.186516	0.0818464	0.0173611	0.0890311	0.023833	0.0113912	0	0.0519427
chr5:33442221-33443984	1763	TRUE	TARS	FALSE	TRUE	TARS	5	0.899363	0.885106	0.0852466	0.0365533	0.0398473	0.0378971	0.0524078	0.0550611	0.0506885	0.578034	0.371679	0.407253	0.230237	0.121816	0.0528468	0.064064	0.105244	0.0675853	0.0046252	0.0819255
chr5:34027524-34028664	1140	TRUE	C1QTNF3-AMACR,C1QTNF3	FALSE	TRUE	C1QTNF3	3	0.928123	0.925172	0.114384	0.102266	0.127554	0.112303	0.0686129	0.0896651	0.0940837	0.6417	0.328695	0.419759	0.218276	0.11231	0.0615669	0.0503663	0.101025	0.408016	0.0433351	0.0677143
chr5:34683338-34684522	1184	TRUE	RAI14	FALSE	TRUE	RAI14	2	0.926908	0.914036	0.0188746	0.00179211	0.016431	0	0.00789916	0.00651927	0.018318	0.696173	0.201946	0.449786	0.0602967	0.25794	0.00555556	0.140179	0.0165627	0.0294986	0.0121864	0.0815296
chr5:34839928-34841159	1231	TRUE	TTC23L	FALSE	TRUE	TTC23L	2	0.926453	0.944792	0.0553475	0.02406	0.0375773	0.044112	0.0204054	0.0391026	0.0908249	0.706323	0.30103	0.419393	0.277144	0.2118	0.0412151	0.132011	0.149116	0.0579906	0.05412	0.0421076
chr5:35675406-35676049	643	TRUE	SPEF2	FALSE	TRUE	SPEF2	1	0.919265	0.907669	0.0631012	0.0673487	0.0780533	0.0704365	0.0376353	0.015873	0.0274725	0.44367	0.306158	0.334828	0.195604	0.184172	0.0957376	0.118827	0.175824	0.0769635	0.134683	0.160714
chr5:35989326-35990653	1327	TRUE	UGT3A1	FALSE	TRUE	UGT3A1	3	0.818591	0.88049	0.0165657	0.00681182	0.0331774	0.0107744	0.0166026	0.0272932	0.0201933	0.541789	0.247698	0.38568	0.12145	0.160772	0.0165945	0.07523	0.018231	0.0840338	0.00777778	0.00639881
chr5:36142005-36143281	1276	TRUE	LMBRD2	FALSE	TRUE	LMBRD2	1	0.956088	0.894594	0.0904347	0.0563276	0.0897709	0.0894841	0.0891614	0.129025	0.0602484	0.675901	0.404985	0.405212	0.217913	0.114499	0.0973116	0.10918	0.152045	0.130869	0.109336	0.0587206
chr5:36242849-36243807	958	FALSE		FALSE	TRUE	NADK2	2	0.93744	0.904146	0.0192356	0.0212121	0.0140483	0.0279352	0.00925926	0.015873	0.0303151	0.602012	0.273848	0.292862	0.275061	0.124447	0.0186728	0.114638	0.0336682	0.00925926	0.03	0.0749385
chr5:41923517-41924691	1174	FALSE		FALSE	TRUE	FBXO4	2	0.82314	0.842215	0.0600359	0.0868929	0.0569139	0.031746	0.019458	0.0429875	0	0.582933	0.225822	0.384599	0.225549	0.144811	0.135648	0.0633333	0.212073	0.164396	0.050068	0.144133
chr5:42755787-42756442	655	FALSE		FALSE	TRUE	CCDC152	3	0.896185	0.878656	0.0179094	0.0247026	0.0161483	0.0117647	0.0105263	0.010101	0.0412698	0.525425	0.228452	0.336604	0.234974	0.147743	0.0111111	0.0477273	0.0285714	0.0714067	0.0214286	0.0270062
chr5:43062322-43064378	2056	FALSE		FALSE	TRUE	ZNF131	5	0.892403	0.86416	0.0403987	0.0269209	0.0392578	0.0378882	0.0403506	0.0146296	0.0548104	0.53356	0.347342	0.476866	0.203197	0.133235	0.0439724	0.0790456	0.050015	0.0453062	0.0710871	0.0455556
chr5:43119729-43120297	568	TRUE	ZNF131	FALSE	TRUE	ZNF131	2	0.883004	0.927933	0.045974	0.0467391	0.0210526	0.022619	0.0222222	0.0841667	0.0233766	0.68248	0.370137	0.291897	0.190709	0.125936	0.0154915	0.163107	0.0511111	0.037037	0.0142857	0.0324074
chr5:43557896-43558763	867	FALSE		FALSE	TRUE	PAIP1	2	0.884323	0.899811	0.0946024	0.073242	0.101967	0.102818	0.0599747	0.0720405	0.0820393	0.618901	0.352657	0.545444	0.16759	0.134821	0.10467	0.0792517	0.194949	0.0652275	0.0949546	0.0443452
chr5:55710486-55711518	1032	TRUE	SLC38A9	FALSE	TRUE	SLC38A9	4	0.914416	0.908501	0.164391	0.0491832	0.0971751	0.107616	0.0477678	0.110863	0.199222	0.586986	0.34576	0.519022	0.158359	0.229332	0.109333	0.138271	0.263813	0.106792	0.098399	0.0901139
chr5:55736505-55739191	2686	TRUE	SLC38A9,DDX4	TRUE	TRUE	DDX4	2	0.933393	0.914569	0.0069938	0.0100427	0.00444444	0.00214777	0.00132979	0.00160514	0.00126263	0.685452	0.285155	0.281646	0.139763	0.0333134	0.00350493	0.0703206	0.0130399	0.0434871	0.00609122	0.00239899
chr5:62304908-62305583	675	FALSE		FALSE	TRUE	KIF2A	1	0.842165	0.825151	0.0368429	0.0391223	0.0274142	0.044605	0.035866	0.0421164	0.0361111	0.771397	0.250658	0.43174	0.243488	0.043021	0.00588235	0.113004	0.0733618	0.00454545	0.01	0
chr5:66143218-66143753	535	TRUE	SREK1	FALSE	TRUE	SREK1	2	0.769809	0.751006	0.0164728	0.0031348	0	0	0	0	0	0.585551	0.210756	0.27905	0.124515	0.302243	0	0.0911956	0	0.0582251	0.0123457	0.0577594
chr5:66788625-66788898	273	TRUE	MAST4	FALSE	TRUE	MAST4	0	0.943978	0.896067	0.0452381	0.0285714	0.00490196	0.0383541	0.0378582	0.00840336	0.00588235	0.674164	0.253968	0.513866	0.226806	0.133333	0.103175	0.0540293	0	0.0517483	0.00490196	0
chr5:66828715-66829281	566	TRUE	MAST4	FALSE	TRUE	MAST4	0	0.0184172	0.0295455	0.77988	0.902858	0.824821	0.840171	0.459661	0.914613	0.819525	0.114064	0.537135	0.400913	0.501752	0.705324	0.861174	0.800282	0.778563	0.800631	0.880939	0.865969
chr5:69164545-69166596	2051	FALSE		FALSE	TRUE	CCNB1	8	0.939754	0.932489	0.0202935	0.0248639	0.00797134	0.00561321	0.0162137	0.0221152	0.00751607	0.766867	0.287616	0.442831	0.16379	0.186811	0.00613636	0.0488049	0.0194751	0.0184783	0.00425617	0.0188221
chr5:69187817-69188940	1123	FALSE		FALSE	TRUE	CENPH	3	0.915176	0.90927	0.0290617	0.031042	0.0317482	0.0166667	0.0265722	0.0572972	0.0575807	0.718174	0.264373	0.400166	0.20334	0.0973781	0.0549829	0.0508282	0.0367063	0.0328707	0.0269097	0.0819522
chr5:69190547-69191724	1177	TRUE	CENPH	FALSE	TRUE	CENPH	4	0.934366	0.907765	0.0608192	0.0411693	0.0381164	0.0202869	0.0695076	0.0976055	0.0465703	0.663039	0.372292	0.540454	0.271105	0.0681944	0.0629428	0.0416667	0.18149	0.0331502	0.101465	0.0631107
chr5:69235720-69236188	468	TRUE	CDK7	FALSE	TRUE	CDK7	1	0.91902	0.909876	0.149685	0.0388889	0.0955794	0.0578348	0.100496	0.132143	0.134259	0.635234	0.261725	0.256696	0.262783	0.11526	0.0564214	0.0730057	0.185373	0.110185	0.0104167	0.0719048
chr5:69560900-69561346	446	TRUE	GTF2H2C	FALSE	TRUE	GTF2H2C	3	0.857209	0.910823	0.0772166	0.0178571	0	0	0	0	0.0125	0.666239	0.281579	0.197164	0.222178	0.0444444	0.0408163	0.06	0	0.0142857	0
chr5:71454870-71455180	310	FALSE		FALSE	TRUE	BDP1	2	0.88342	0.844863	0.0422222	0.0165764	0.0165726	0.0125	0.0078125	0.0181818	0.0328431	0.719195	0.296602	0.329162	0.0934428	0.111298	0.0222222	0.101876	0.0777778	0.0176471	0.0208333	0
chr5:73909087-73910330	1243	TRUE	ARHGEF28	TRUE	TRUE	ARHGEF28	1	0.938409	0.936799	0.154528	0.0739955	0.0501245	0.109515	0.0102147	0.0732264	0.0554104	0.73814	0.286312	0.53325	0.220117	0.198059	0.0231141	0.241763	0.104912	0.0843121	0.0731396	0.0510592
chr5:74766174-74766291	117	TRUE	GFM2	FALSE	TRUE	GFM2,NSA2	1	0.823998	0.743915	0.00925926	0	0.0555556		0	0	0	0.516667	0	0.279812	0.22123	0.0481151	0	0.12381		0	0	0
chr5:75234971-75236494	1523	TRUE	ANKRD31	FALSE	TRUE	ANKRD31	5	0.818584	0.80713	0.0559475	0.08202	0.077381	0.0606902	0.0512963	0.0708181	0.0483744	0.60161	0.297879	0.423094	0.348395	0.164554	0.0936748	0.114957	0.0853175	0.0432828	0.0142857	0.0543346
chr5:75512709-75513147	438	TRUE	POLK	FALSE	TRUE	POLK,COL4A3BP	1	0.899951	0.83798	0.00555556	0.0163636	0.034337	0	0	0.0357143	0.0102041	0.627201	0.323168	0.311669	0.232888	0.169898	0	0.130342	0.0277778	0.0459184	0	0.0762755
chr5:75715264-75716638	1374	TRUE	POC5	FALSE	TRUE	POC5	3	0.920936	0.932631	0.111076	0.112576	0.0867094	0.135889	0.126028	0.120513	0.0587522	0.610903	0.450224	0.5364	0.319318	0.292218	0.0953857	0.19873	0.337232	0.145204	0.249465	0.101224
chr5:75717855-75718473	618	FALSE		FALSE	TRUE	POC5	4	0.909325	0.881485	0.0550595	0.0378307	0.0511166	0.094697	0.0791587	0.0922078	0.0629482	0.593316	0.36862	0.572271	0.151111	0.308725	0.0277778	0.198701	0.152469	0.171391	0.0389595	0.06329
chr5:77031179-77033585	2406	TRUE	AGGF1	FALSE	TRUE	AGGF1	5	0.875384	0.874914	0.042167	0.0452042	0.0323673	0.0657078	0.0445305	0.0514565	0.0317975	0.61697	0.293903	0.355724	0.234242	0.138856	0.0329806	0.118192	0.0598798	0.065359	0.0289217	0.0641603
chr5:77621072-77621820	748	FALSE		FALSE	TRUE	WDR41	2	0.904709	0.944188	0.0633503	0.045956	0.0769841	0.104167	0.112103	0.0282051	0.0757937	0.641883	0.329805	0.548356	0.194037	0.0994898	0.0396825	0.0292929	0.114583	0.0814394	0.0267857	0.102412
chr5:78359340-78359685	345	TRUE	SCAMP1-AS1	FALSE	TRUE	SCAMP1-AS1,SCAMP1	1	0.89721	0.883082	0.017239	0	0.00839161	0	0.00555556	0	0.0206583	0.624862	0.468333	0.367725	0.180283	0.158669	0	0.0223611	0.0142857	0	0.027193	0.0206044
chr5:80082193-80082641	448	TRUE	THBS4	FALSE	TRUE	THBS4	2	0.920666	0.829331	0.0270833	0.00617284	0	0.00740741	0.0317991	0.0240385	0.00890313	0.66308	0.234407	0.377475	0.180815	0.219714	0.0191358	0.117645	0.106448	0.0461039	0	0.00555556
chr5:80408930-80409923	993	TRUE	ZFYVE16	FALSE	TRUE	ZFYVE16	4	0.842342	0.859515	0.038221	0.0118921	0.0217593	0.06171	0.00694444	0.0222222	0.0175926	0.657798	0.163837	0.346875	0.0790043	0.138552	0.0347222	0.0528211	0.0221445	0.0460317	0.0266204	0.0113636
chr5:81299908-81300655	747	TRUE	CKMT2-AS1	FALSE	TRUE	CKMT2-AS1,ZCCHC9	2	0.889672	0.827465	0.00480769	0.00357143	0.0404332	0	0.0176483	0	0.0025641	0.619246	0.407669	0.359364	0.23235	0.0724286	0.0102273	0.0533333	0	0.0550913	0	0.0183007
chr5:81752266-81753639	1373	FALSE		FALSE	TRUE	SSBP2	1	0.918057	0.873486	0.0290585	0.0522697	0.0380348	0.0459062	0.0196078	0.0298669	0.0242698	0.680073	0.282292	0.357162	0.174327	0.106994	0.0258565	0.112401	0.0433635	0.0570659	0.00588235	0.0552338
chr5:81972813-81973422	609	TRUE	ATG10	FALSE	TRUE	ATG10	2	0.905274	0.920653	0.0178719	0.0125	0.0104072	0.0113636	0.0177778	0.01	0.0131944	0.619158	0.238571	0.374436	0.111966	0.0138889	0.0446925	0.0604167	0.0495798	0.0864802	0.00793651	0.0435457
chr5:81986143-81986741	598	TRUE	ATG10	FALSE	TRUE	ATG10	3	0.965741	0.957007	0.148476	0.075	0.25748	0.15506	0.519452	0.151077	0.124176	0.725066	0.509802	0.563324	0.294788	0.384641	0.129028	0.181944	0.145862	0.195952	0.254365	0.128219
chr5:86615879-86617634	1755	FALSE		FALSE	TRUE	COX7C	4	0.930437	0.909225	0.0369874	0.0375674	0.0352087	0.0429002	0.0576554	0.0297819	0.0419865	0.60644	0.218237	0.447693	0.185197	0.150671	0.0883734	0.0444999	0.15619	0.0768509	0.0388095	0.245818
chr5:90408016-90408712	696	TRUE	CETN3	FALSE	TRUE	CETN3	0	0.773147	0.812035	0.0344382	0.0193603	0.0189423	0	0.020202	0.020202	0.0396825	0.602222	0.277083	0.392713	0.151881	0.0930415	0.05	0.0277778	0.0447222	0.0138889	0.0472222	0
chr5:93740307-93742152	1845	TRUE	FAM172A,POU5F2	FALSE	TRUE	POU5F2	0	0.927362	0.919264	0.0725445	0.0656703	0.0244318	0.0268645	0.0271538	0.0350275	0.0305851	0.654399	0.334834	0.411017	0.327606	0.17944	0.0220352	0.089121	0.0374421	0.0913938	0.0238809	0.0491465
chr5:95645878-95646513	635	FALSE		FALSE	TRUE	RFESD	1	0.90005	0.947951	0.043909	0.0392231	0.0256463	0.0470238	0.0357143	0.042487	0.0364548	0.797463	0.258144	0.441145	0.254452	0.152213	0.0321429	0.115703	0.0409091	0.0631957	0.0316498	0.0681818
chr5:96727971-96729036	1065	TRUE	CAST	FALSE	TRUE	CAST	2	0.941773	0.928645	0.0189286	0.00226757	0	0.0153319	0.00745342	0.0117949	0.0136054	0.66985	0.348915	0.368948	0.121462	0.326604	0.0232794	0.107359	0.0304164	0.00294118	0.00680272	0.00277778
chr5:102497325-102499367	2042	TRUE	SLCO6A1	TRUE	TRUE	SLCO6A1	1	0.90122	0.863371	0.0397634	0.0316748	0.0407247	0.0367063	0.0281793	0.0347645	0.0398239	0.60025	0.344703	0.388271	0.142505	0.259861	0.0100566	0.077021	0.0326414	0.0424921	0.0269474	0.019477
chr5:108746825-108747505	680	FALSE		FALSE	TRUE	FER	1	0.832231	0.812053	0.03005	0.00980392	0.0338384	0.0227273	0.0291667	0.0302198	0.0242424	0.522652	0.164153	0.164008	0.159621	0.174098	0.018315	0.0167832	0.036045	0.0641667	0.015625	0.00909091
chr5:110739843-110741572	1729	TRUE	SLC25A46	FALSE	TRUE	TMEM232,SLC25A46	2	0.931888	0.914041	0.0262047	0.0199859	0.0146684	0.00584795	0.00961538	0.0757937	0.0245423	0.785286	0.19308	0.375818	0.0897014	0.248609	0.00454545	0.116978	0.0261299	0.0474959	0.0282782	0.0578884
chr5:112159604-112160484	880	TRUE	EPB41L4A	FALSE	TRUE	EPB41L4A-AS1	5	0.912135	0.908054	0.0892071	0.0783556	0.148158	0.0619748	0.133052	0.0797884	0.133428	0.611128	0.370875	0.447443	0.182824	0.147376	0.139306	0.110253	0.136181	0.0846372	0.103014	0.111695
chr5:112859939-112860831	892	FALSE		FALSE	TRUE	SRP19	3	0.933434	0.92842	0.0905608	0.101463	0.121301	0.107057	0.0800683	0.102937	0.0693978	0.764298	0.375766	0.38091	0.203367	0.21555	0.144303	0.222354	0.136582	0.0889522	0.114292	0.12727
chr5:115263125-115264687	1562	FALSE		FALSE	TRUE	PGGT1B	1	0.901662	0.893361	0.0322551	0.0208001	0.0201166	0.0138889	0.0215909	0.0240005	0.0239988	0.63994	0.208458	0.347534	0.145755	0.111023	0.0369997	0.0690097	0.14007	0.0430252	0.0265873	0.130455
chr5:115297074-115298244	1170	FALSE		FALSE	TRUE	CCDC112	4	0.847378	0.830154	0.0358586	0.0497048	0.0970769	0.120099	0.0729978	0.088868	0.0915127	0.574088	0.195931	0.412298	0.232495	0.151646	0.0780746	0.0985946	0.159785	0.090387	0.077636	0.129389
chr5:115839957-115840663	706	TRUE	ATG12	FALSE	TRUE	AP3S1,ATG12	1	0.856909	0.844748	0.0157407	0.0106257	0.0122185	0.00289855	0.012	0.0207358	0.0232684	0.670276	0.333009	0.327722	0.106767	0.0993236	0.00529101	0.0626294	0.008	0.0138889	0	0.0645585
chr5:116447009-116448238	1229	TRUE	SEMA6A,SEMA6A-AS1	TRUE	TRUE	SEMA6A-AS1	1	0.936796	0.932479	0.0695541	0.0424603	0.00785256	0.0692973	0.00522496	0.088357	0.0617748	0.748377	0.206748	0.443296	0.244235	0.197667	0.0528851	0.0687553	0.191944	0.0849813	0.00724638	0.0203591
chr5:119629396-119631286	1890	TRUE	HSD17B4,FAM170A	FALSE	TRUE	FAM170A	2	0.904126	0.836331	0.0342505	0.0097883	0.0161565	0.0345931	0.025885	0.0118802	0.0620017	0.602606	0.336115	0.383538	0.13524	0.155927	0.0207441	0.0645487	0.0908587	0.0387848	0.0116541	0.0109079
chr5:121850323-121851313	990	FALSE		FALSE	TRUE	FTMT	2	0.889973	0.870885	0.0820918	0.0517259	0.0610786	0.0883034	0.0685877	0.212146	0.0393223	0.601959	0.458795	0.443578	0.203024	0.263858	0.0495029	0.269643	0.0889881	0.118674	0.05	0.0872863
chr5:121851648-121852897	1249	TRUE	FTMT	TRUE	TRUE	FTMT	0	0.921181	0.920388	0.0159722	0.0175439	0.00926249	0.0145944	0.0101216	0.00772994	0.0100373	0.725595	0.353919	0.304626	0.1715	0.257686	0.00400188	0.102033	0.00933584	0.0535291	0.00840761	0.0502388
chr5:126600169-126600592	423	TRUE	PHAX	FALSE	TRUE	PHAX	2	0.809672	0.781876	0.0115955	0.00452489	0.0213108	0	0.0142857	0	0.00907029	0.562822	0.0822414	0.187691	0.115561	0.122513	0.034638	0.0624346	0.0244898	0.0244027	0.00649351	0
chr5:126601851-126602355	504	TRUE	PHAX	FALSE	TRUE	PHAX	4	0.894535	0.939384	0.077619	0.129395	0.0832837	0.160865	0.0933239	0.111833	0.147325	0.668048	0.242312	0.421048	0.205594	0.291632	0.100553	0.0740741	0.316769	0.0310374	0.0721459	0.0714874
chr5:126772845-126775665	2820	TRUE	LMNB1-DT	FALSE	TRUE	LMNB1,LMNB1-DT	8	0.89299	0.888143	0.0249393	0.0199264	0.0283174	0.0421974	0.0161749	0.017509	0.0250971	0.59709	0.299258	0.348149	0.204214	0.154073	0.0139484	0.101264	0.0453428	0.0443118	0.020696	0.0242137
chr5:128536232-128536916	684	TRUE	FBN2	TRUE	TRUE	FBN2	0	0.871243	0.821347	0.00453515	0.0020202	0.00195312	0.00535714	0.00485528	0	0.00226244	0.607178	0.214272	0.202738	0.0856838	0.123013	0.00518519	0.0738095	0	0.00681818	0	0.0037037
chr5:129095682-129096664	982	TRUE	ISOC1	FALSE	TRUE	ISOC1	1	0.868496	0.83898	0.0503942	0.0403043	0.0213018	0.00480769	0.025	0.0382079	0.0404772	0.603645	0.280612	0.453181	0.105927	0.137222	0.0119048	0.0924333	0.0665522	0.0223776	0.00757576	0.0213675
chr5:132228444-132229237	793	TRUE	P4HA2	FALSE	TRUE	P4HA2	1	0.853266	0.888542	0.0484708	0.0179487	0.0290266	0.0347475	0	0.0335404	0.045895	0.609257	0.345434	0.37022	0.187716	0.122519	0.0116667	0.0214803	0.0971778	0.0279959	0.00625	0.0727253
chr5:132256803-132257280	477	TRUE	P4HA2	FALSE	TRUE	PDLIM4	1	0.871372	0.951429	0.0185185	0.031339	0.0119048	0.0078125	0.0281622	0.0297619	0.0286713	0.710732	0.443545	0.438714	0.118656	0.186649	0.0195312	0.0433036	0.0375	0.0409722	0.00666667	0.031746
chr5:132555466-132555981	515	TRUE	IL5	FALSE	TRUE	RAD50,IL5	3	0.922501	0.953585	0.0100575	0.0154856	0.0031746	0.010989	0.0263736	0.0271512	0.0208791	0.781536	0.466058	0.317112	0.22537	0.0886905	0.00340136	0.0277778	0.00680272	0.0325815	0.00641026	0.0339286
chr5:132558106-132558838	732	TRUE	RAD50	FALSE	TRUE	RAD50	3	0.815591	0.82284	0.0793272	0.0192077	0.0236903	0.0584656	0.00917874	0.0472013	0.0560297	0.621947	0.292819	0.504784	0.25762	0.17987	0.0280797	0.0861111	0.0794386	0.0256975	0.0157005	0.0343726
chr5:132654130-132655835	1705	TRUE	TH2LCRR	FALSE	TRUE	TH2LCRR,IL13	8	0.918482	0.888807	0.0627032	0.0221099	0.0329488	0.0295815	0.0556432	0.0714901	0.0386029	0.680667	0.341573	0.446369	0.192976	0.301537	0.0652381	0.126318	0.0398413	0.0381674	0.0410126	0.0960623
chr5:132864972-132866020	1048	TRUE	GDF9	FALSE	TRUE	GDF9,UQCRQ	0	0.883464	0.91228	0.0579897	0.0633976	0.0550548	0.09634	0.0623784	0.0387942	0.0277146	0.699638	0.261789	0.344156	0.207546	0.214173	0.074917	0.174249	0.0939293	0.0800143	0.0328095	0.0783911
chr5:132964245-132964512	267	FALSE		FALSE	TRUE	AFF4	1	0.886162	0.894032	0.0271062	0.00512821	0.00392157	0.025	0.015873	0	0.0119048	0.74753	0.244122	0.305826	0.332007	0.1	0.0169312	0.0706061	0.0480774	0.0866874	0	0.07
chr5:133024773-133025675	902	TRUE	ZCCHC10	FALSE	TRUE	ZCCHC10	3	0.921554	0.89702	0.045414	0.0140625	0.0200082	0.0627001	0.0335807	0.0243056	0.071164	0.774443	0.223021	0.525767	0.142825	0.174495	0.0404762	0.111881	0.114743	0.0200649	0.0407609	0.0832471
chr5:133027180-133027707	527	FALSE		FALSE	TRUE	ZCCHC10	2	0.929049	0.953452	0.0718384	0.0182334	0.050282	0.0511111	0.0412558	0.0365079	0.108034	0.746396	0.214392	0.336379	0.0833333	0.208852	0.0407407	0.108256	0.168959	0.0764886	0.0688889	0.0386364
chr5:133969304-133969680	376	FALSE		FALSE	TRUE	C5orf15	2	0.816042	0.886717	0.00757576	0.00490196	0	0.0208333	0	0.025	0	0.720779	0.208571	0.268579	0.108405	0.0876488	0.0111111	0	0.01	0	0.00925926	0.0238095
chr5:134364427-134365633	1206	TRUE	CDKL3	FALSE	TRUE	CDKL3	4	0.905066	0.907541	0.0835822	0.0279895	0.0345149	0.0578102	0.0356503	0.0670498	0.0290454	0.655023	0.362746	0.420901	0.153992	0.104488	0.0529724	0.0416667	0.07161	0.106601	0.0587797	0.162724
chr5:134615444-134616360	916	TRUE	SAR1B	FALSE	TRUE	SAR1B	4	0.976828	0.945192	0.0576051	0.0374339	0.015942	0.0631083	0.138771	0.0557292	0.0651515	0.668758	0.381816	0.380888	0.190774	0.233231	0.0637209	0.0748485	0.483954	0.0737157	0.0510301	0.0398352
chr5:134631829-134632063	234	TRUE	SAR1B	FALSE	TRUE	SAR1B	2	0.819084	0.85873	0.02	0	0.00534759	0.0375	0	0.0138889	0.020202	0.44819	0.501968	0.5	0.153099	0.134524	0.0819048	0.0347222	0	0.0619048	0.0548633	0.0462963
chr5:134736961-134737613	652	FALSE		FALSE	TRUE	CAMLG	4	0.84237	0.840931	0.0399892	0.0292208	0.0654247	0.0436508	0.0470976	0.0663588	0.0570971	0.429718	0.336905	0.384227	0.20769	0.163729	0.0283333	0.0329388	0.0311448	0.0725207	0.0982323	0.0525253
chr5:137889766-137890794	1028	TRUE	PKD2L2	TRUE	TRUE	PKD2L2	1	0.888631	0.885528	0.0449431	0.0186831	0.0346502	0.0222222	0.0290618	0.0407509	0.0283594	0.716734	0.218988	0.35115	0.0977842	0.126746	0.025153	0.0369437	0.0268229	0.00833333	0.0152778	0.0505952
chr5:138211942-138212608	666	TRUE	CDC23	FALSE	TRUE	CDC23	2	0.849084	0.833222	0.0174603	0.0140979	0.031713	0.0511664	0.0173077	0	0.0190407	0.628736	0.240229	0.371678	0.154284	0.150578	0.0241327	0.0216963	0.0383126	0.0635531	0.0152045	0.0340421
chr5:138214229-138215249	1020	FALSE		FALSE	TRUE	CDC23	5	0.830779	0.867278	0.0490899	0.0211583	0.0262614	0.061	0.0352989	0.0314327	0.0579545	0.545288	0.306723	0.341921	0.355907	0.251832	0.0181159	0.193306	0.0320312	0.0421703	0.0716387	0.0480867
chr5:138576176-138578719	2543	FALSE		FALSE	TRUE	HSPA9	7	0.911301	0.897733	0.0267566	0.0100858	0.0203585	0.0285374	0.0169173	0.0430425	0.0239981	0.6386	0.251505	0.464565	0.172949	0.172774	0.017242	0.0933659	0.0392496	0.0361751	0.0133173	0.0431287
chr5:139291826-139293221	1395	TRUE	SIL1	FALSE	TRUE	MATR3,SIL1	6	0.885882	0.910802	0.0547763	0.0792081	0.0242181	0.054709	0.0106275	0.0608796	0.0571997	0.602314	0.273257	0.399299	0.169549	0.102034	0.0302083	0.0927183	0.0891971	0.0571562	0.0196378	0.0510839
chr5:139404561-139405520	959	FALSE		FALSE	TRUE	SPATA24	3	0.871201	0.906007	0.113378	0.0496619	0.0512377	0.0382295	0.081395	0.0997899	0.0945535	0.704771	0.323926	0.420229	0.237282	0.24591	0.0615079	0.0557581	0.253949	0.103968	0.0592404	0.029332
chr5:139437642-139438822	1180	TRUE	DNAJC18	FALSE	TRUE	DNAJC18	4	0.901165	0.890513	0.0393141	0.00446429	0.0200976	0.0241379	0.00907029	0.0156425	0.0436351	0.736446	0.240141	0.409388	0.229092	0.106832	0.00544508	0.11651	0.0499544	0.100581	0.00347222	0.0659907
chr5:139559045-139560743	1698	TRUE	UBE2D2	FALSE	TRUE	UBE2D2	6	0.921583	0.925297	0.101335	0.0481018	0.0350966	0.0455464	0.0134597	0.0192982	0.0585172	0.651331	0.270076	0.594991	0.233562	0.202838	0.149521	0.124632	0.106665	0.0654139	0.0742857	0.196
chr5:140648652-140649065	413	TRUE	IK	FALSE	TRUE	MIR3655,NDUFA2,IK	1	0.913898	0.921442	0.17931	0.0752197	0.130483	0.164286	0	0.37791	0.314881	0.787879	0.339048	0.504861	0.52007	0.286508	0.167262	0.35	0.33	0.040404	0.16	0.206593
chr5:140672058-140674382	2324	TRUE	WDR55,DND1,HARS	TRUE	TRUE	DND1,HARS	1	0.894756	0.879091	0.0274761	0.0189152	0.00717758	0.0114768	0.00660455	0.00878038	0.012278	0.594348	0.27205	0.400058	0.207502	0.212432	0.0215698	0.091794	0.0141528	0.0514692	0.010838	0.0504833
chr5:141318397-141320013	1616	TRUE	TAF7	FALSE	TRUE	TAF7	0	0.882452	0.925134	0.0706809	0.0358004	0.050573	0.0281731	0.0467572	0.0214753	0.0707686	0.701001	0.319327	0.425114	0.333712	0.094829	0.0456731	0.161534	0.041119	0.0689507	0.00653595	0.120833
chr5:141555801-141557736	1935	TRUE	DIAPH1	FALSE	TRUE	DIAPH1	2	0.938129	0.933073	0.0785927	0.0261605	0.0256133	0.015	0.0322395	0.10188	0.0609887	0.633057	0.31404	0.487313	0.221484	0.194559	0.0292872	0.110234	0.081456	0.112672	0.0333813	0.0548571
chr5:141957674-141958615	941	TRUE	PCDH12,RNF14	FALSE	TRUE	PCDH12,RNF14	0	0.0915123	0.189286	0.901603	0.963519	0.882212	0.896185	0.866089	0.873534	0.882383	0.199805	0.648749	0.577116	0.729455	0.869809	0.870469	0.78648	0.895246	0.856456	0.850152	0.86773
chr5:145836131-145836837	706	FALSE		FALSE	TRUE	PRELID2	3	0.919456	0.903426	0.0281955	0.0173611	0.0117754	0.00694444	0.0105263	0.0134921	0.0254658	0.668052	0.421032	0.397745	0.130374	0.0954954	0.0133929	0.132619	0.0293149	0.108658	0.0113636	0.0365079
chr5:146181135-146181836	701	TRUE	LARS	FALSE	TRUE	LARS	4	0.737912	0.795269	0.0321193	0.00522304	0.00793651	0.0188492	0.00829726	0.0879365	0.0253444	0.479959	0.213278	0.343918	0.130112	0.130764	0.0426389	0.0724452	0.0218487	0.0349206	0.00757576	0.0210137
chr5:146183422-146184340	918	FALSE		FALSE	TRUE	LARS	3	0.91661	0.915618	0.0668992	0.0504516	0.0790309	0.0448289	0.0443806	0.0535594	0.0331557	0.647814	0.344918	0.439866	0.216535	0.183728	0.102443	0.149817	0.14025	0.103483	0.0421056	0.0377949
chr5:149552369-149553577	1208	TRUE	ARHGEF37	FALSE	TRUE	ARHGEF37,CSNK1A1	2	0.905652	0.907414	0.14398	0.1276	0.148385	0.125389	0.0935268	0.131845	0.0875188	0.805695	0.409301	0.395898	0.311717	0.30065	0.0888811	0.199579	0.179003	0.0993034	0.103407	0.12415
chr5:151768684-151770271	1587	TRUE	ATOX1	FALSE	TRUE	G3BP1	8	0.922214	0.918461	0.0669626	0.0395512	0.0451253	0.0713054	0.0443514	0.0791667	0.0481477	0.604304	0.353798	0.528121	0.285492	0.143198	0.0671813	0.0721429	0.0496315	0.0460438	0.0621684	0.0531633
chr5:154855192-154857031	1839	TRUE	FAXDC2	FALSE	TRUE	CNOT8	6	0.867058	0.855082	0.0511843	0.086023	0.0677615	0.134607	0.0805357	0.102839	0.100748	0.542327	0.338164	0.461216	0.264638	0.243027	0.134722	0.136079	0.175704	0.0802423	0.0796063	0.0438028
chr5:154938533-154940675	2142	FALSE		FALSE	TRUE	MRPL22,GEMIN5	6	0.881266	0.867616	0.0607826	0.0327839	0.0533958	0.108044	0.13408	0.0813409	0.0907621	0.541349	0.310022	0.395709	0.232728	0.189721	0.117914	0.17087	0.23017	0.0932573	0.124585	0.0992177
chr5:157140503-157142052	1549	TRUE	HAVCR2,MED7	FALSE	TRUE	MED7,HAVCR2,ITK	6	0.944217	0.933232	0.0701481	0.0532849	0.0556306	0.0998459	0.0557788	0.0983423	0.0455862	0.636713	0.482748	0.401858	0.204451	0.283855	0.0505282	0.131584	0.0911245	0.0764404	0.0277525	0.0798092
chr5:157143948-157145138	1190	TRUE	MED7,ITK	FALSE	TRUE	MED7	5	0.900143	0.866929	0.0368876	0.0249444	0.0322917	0.0312925	0.0138799	0.0423942	0.0697133	0.609939	0.275673	0.409138	0.257249	0.156823	0.0274372	0.132601	0.0531751	0.0598705	0.0978119	0.0310486
chr5:157650618-157651612	994	TRUE	SOX30	TRUE	TRUE	SOX30	0	0.835475	0.900091	0.0137578	0.0131824	0.00839912	0	0.00777778	0.00168919	0.00799451	0.567174	0.388232	0.511743	0.275491	0.0912597	0.0107796	0.0627928	0.00873016	0.0281548	0	0.0101648
chr5:157652126-157652891	765	TRUE	SOX30	TRUE	TRUE	SOX30	1	0.823437	0.906415	0.0494318	0.0212522	0.0106658	0.0194872	0.00816327	0.00714286	0.0285185	0.722022	0.38676	0.251105	0.194806	0.186259	0.0109297	0.063253	0	0.0338507	0.0155425	0.0568723
chr5:160008258-160008827	569	FALSE		FALSE	TRUE	TTC1	2	0.861279	0.830306	0.00910364	0.00390625	0.0104167	0.012987	0.0122549	0.00699301	0.0037037	0.675402	0.487974	0.457875	0.121317	0.144394	0	0.0789072	0.00653595	0.0393128	0.0171569	0.0420153
chr5:160344891-160345207	316	TRUE	CCNJL	FALSE	TRUE	CCNJL	1	0.788964	0.756494	0.0268065	0	0	0.0305556	0.0104167	0.01	0.0516827	0.628772	0.207606	0.357991	0.0222222	0.0123457	0.0173611	0.098694	0.045	0.0236111	0.0166667	0.0554113
chr5:169584866-169585652	786	TRUE	SPDL1	FALSE	TRUE	SPDL1	3	0.837817	0.8368	0.0213947	0.00771605	0.0677872	0.0113636	0.00767196	0.0569431	0.0749635	0.616748	0.419082	0.185373	0.176698	0.186237	0.02	0.162729	0.00875421	0.023416	0.0217803	0.0533752
chr5:173058358-173059878	1520	TRUE	CREBRF	FALSE	TRUE	CREBRF	3	0.92397	0.903542	0.0904022	0.0370307	0.0332766	0.019161	0.0437151	0.110417	0.0796849	0.744342	0.33894	0.340691	0.307467	0.143722	0.03204	0.0730635	0.0977564	0.0435552	0.0367916	0.0385072
chr5:173614616-173615484	868	TRUE	BOD1	FALSE	TRUE	BOD1	5	0.895245	0.849089	0.0668434	0.0368132	0.0865076	0.0520313	0.0622222	0.052381	0.0844657	0.585993	0.353838	0.319713	0.182128	0.220242	0.0627473	0.114144	0.0498668	0.0353704	0.0350272	0.0570707
chr5:173889239-173890941	1702	TRUE	CPEB4	FALSE	TRUE	CPEB4	0	0.838489	0.830963	0.0154996	0.00952381	0.0173611	0.00694444	0.00699301	0	0.00811966	0.501922	0.101742	0.435512	0.251573	0.120721	0.00462963	0.0692262	0.0305195	0.0779762	0.0161783	0.010989
chr5:173972359-173972840	481	FALSE		FALSE	TRUE	C5orf47	2	0.953841	0.882619	0.0503987	0.0111111	0.0246914	0.0138889	0.00452489	0	0.0417293	0.789221	0.225585	0.398302	0.233309	0	0.00617284	0.214881	0.0445578	0	0	0.0717787
chr5:173988108-173991368	3260	TRUE	C5orf47	TRUE	TRUE	C5orf47	7	0.940757	0.921548	0.0697231	0.0275297	0.0217949	0.0214074	0.0158785	0.0293521	0.0245146	0.741451	0.274177	0.417815	0.161666	0.145777	0.023172	0.0710502	0.0633803	0.0502778	0.0234213	0.023954
chr5:176062181-176062968	787	TRUE	FAM153B	FALSE	TRUE	FAM153B	2	0.842334	0.918182	0	0	0.00909091		0	0	0	0.675309	0.391805	0.373016	0.155644	0	0	0	0	0.085119	0.0424603
chr5:176237209-176238039	830	FALSE		FALSE	TRUE	SIMC1	5	0.878223	0.851766	0.0439103	0.0655301	0.187464	0.300926	0.157407	0.0909091	0.235681	0.711735	0.290489	0.240101	0.0747253	0.302403	0.0637668	0.0715278	0.0731908	0.104212	0.0846154	0.0872835
chr5:176449302-176449789	487	TRUE	FAF2	FALSE	TRUE	FAF2	2	0.928728	0.89524	0.0373581	0.0211353	0.0113757	0	0.038961	0.0162393	0.00961538	0.633333	0.288167	0.510354	0.206207	0.166775	0.0178571	0.0213904	0.0116959	0.0419355	0.00956938	0.00526316
chr5:177004743-177005570	827	TRUE	UIMC1	FALSE	TRUE	UIMC1	3	0.851897	0.859951	0.0177871	0.00490196	0.00452489	0.0130719	0.0134943	0	0.031746	0.556185	0.254024	0.269756	0.15014	0.126508	0.0560516	0.077363	0.0078125	0.0190476	0	0.0078125
chr5:177021638-177021950	312	TRUE	UIMC1	FALSE	TRUE	UIMC1,ZNF346	2	0.880621	0.945421	0.0753247	0.0383523	0.0341811	0.0666667	0.0334821	0.0311905	0.0619318	0.820965	0.547619	0.357908	0.188038	0.18428	0.0888889	0.0856017	0.0804898	0.0798413	0.0460012	0.0221088
chr5:177131211-177132343	1132	FALSE		TRUE	TRUE	NSD1	0	0.939926	0.881944	0.0441468	0.0185185	0.00720202	0.0150286	0.0101611	0.0211255	0.0126344	0.581042	0.364283	0.450677	0.0780093	0.249036	0.0168155	0.0195106	0.0197467	0.0251107	0.00320513	0.060582
chr5:177265517-177267917	2400	TRUE	NSD1	TRUE	TRUE	NSD1	2	0.914219	0.922654	0.0990335	0.049485	0.054286	0.0531495	0.112945	0.0565782	0.0907448	0.691685	0.268296	0.481902	0.230073	0.298576	0.146114	0.0753584	0.204891	0.127443	0.0792061	0.0958332
chr5:177352206-177353072	866	FALSE		FALSE	TRUE	LMAN2	3	0.869703	0.864064	0.0709142	0.0123626	0.01736	0.127619	0.111611	0.0985335	0.09317	0.72659	0.333065	0.541197	0.364315	0.155447	0.100121	0.107428	0.103488	0.122932	0.0595079	0.0762711
chr5:177357508-177358570	1062	TRUE	RGS14	FALSE	TRUE	RGS14	1	0.00416667	0.0333333	0.887434	0.921499	0.83045	0.871225	0.842353	0.897686	0.901986	0.309466	0.659168	0.496723	0.758322	0.700333	0.930639	0.867746	0.870082	0.879142	0.884671	0.874985
chr5:177366560-177368385	1825	TRUE	RGS14	TRUE	TRUE	RGS14	0	0.908636	0.876107	0.0315171	0.0722222	0.0134674	0.0214286	0.0126718	0.0232697	0.0252002	0.702882	0.326619	0.432968	0.129977	0.155626	0.044003	0.0761436	0.0344751	0.0517633	0.0328799	0.039362
chr5:177399274-177400204	930	TRUE	PFN3	TRUE	TRUE	PFN3	0	0.845469	0.902778	0.0138889	0.0222222	0.0218242	0	0.0346273	0.0131579	0.0311355	0.684463	0.175057	0.384214	0.124546	0.136362	0.0337482	0.128431	0.0611993	0.0404491	0	0.0700337
chr5:177400817-177402483	1666	TRUE	F12	TRUE	TRUE	PFN3,GRK6	6	0.842395	0.822646	0.00616673	0.00460424	0.0111996	0.00569909	0.00381264	0.00816327	0.0141496	0.681113	0.268325	0.324744	0.118361	0.0578005	0.0108678	0.0725105	0.0205015	0.073439	0.0103571	0.0277244
chr5:177781125-177782034	909	TRUE	FAM153A	FALSE	TRUE	FAM153A	3	0.790976	0.870138	0.00383142	0	0.00625	0		0	0	0.657143	0	0.666667	0.0562348	0.213333	0.0153846	0.00334448	0	0	0	0.0907468
chr5:178152445-178153049	604	TRUE	NHP2	FALSE	TRUE	NHP2	2	0.932496	0.912729	0.0756614	0.0324786	0.0563833	0.0680556	0.0640249	0.0111111	0.0645743	0.776397	0.157085	0.375617	0.268934	0.201234	0.0497029	0.0965774	0.1662	0.101804	0.0444444	0.143058
chr5:178154392-178155240	848	FALSE		FALSE	TRUE	NHP2	3	0.83746	0.913485	0.027957	0.0119048	0.0154489	0	0.0111111	0.0649802	0.0270213	0.533927	0.383133	0.495305	0.218197	0.168612	0	0.0283598	0.0448308	0.00765306	0.0309991	0.0400144
chr5:178233508-178234216	708	FALSE		FALSE	TRUE	PHYKPL	3	0.880556	0.90614	0.0810571	0.103391	0.110228	0.236508	0.0675926	0.142531	0.208874	0.61751	0.380595	0.425992	0.428925	0.111713	0.110957	0.130495	0.122222	0.0658333	0.139683	0.114198
chr5:178627577-178628243	666	TRUE	CLK4	FALSE	TRUE	CLK4	0	0.862731	0.876451	0.00714286	0.00715277	0.00653595	0	0.0256696	0.0259259	0.0306956	0.705766	0.229616	0.323937	0.114291	0.161477	0.025	0.0541126	0	0.0223214	0	0
chr5:178728504-178728923	419	TRUE	ZNF354A	FALSE	TRUE	ZNF354A	1	0.921786	0.949657	0.103515	0.0594406	0.12963	0	0.0277778	0.226852	0.12	0.7116	0.24881	0.5125	0.233929	0.147997	0.0537037	0.5	0.7	0.0486772	0.0323232	0.0918367
chr5:178729336-178729948	612	TRUE	ZNF354A	TRUE	TRUE	ZNF354A	2	0.801593	0.831108	0.0414021	0.0119048	0	0	0.004329	0	0.0146825	0.526727	0.330476	0.35865	0.2	0.0107843	0.013468	0.0151515	0	0.0532967	0	0
chr5:178941767-178942439	672	TRUE	ZNF454	FALSE	TRUE	ZNF454	1	0.846185	0.900198	0.0534493	0.00909091	0.00722934	0.0253401	0	0.0297825	0.00793651	0.645231	0.17346	0.382486	0.122722	0.179198	0.0125	0.0555403	0.0120479	0.0215686	0.00530303	0.0397487
chr5:179631471-179633911	2440	TRUE	HNRNPH1	TRUE	TRUE	HNRNPH1	9	0.921698	0.906207	0.0382759	0.0312095	0.0310297	0.0427579	0.0404154	0.0475446	0.0433782	0.69373	0.263888	0.538671	0.225853	0.181342	0.0266925	0.0290994	0.0597785	0.0865751	0.0279693	0.0583863
chr5:179677054-179677828	774	FALSE		FALSE	TRUE	CANX	6	0.882917	0.86796	0.0865363	0.0535238	0.0358967	0.0951681	0.0520181	0.0575216	0.0741703	0.750742	0.436307	0.318849	0.154582	0.117888	0.0225	0.118038	0.141772	0.0495671	0.0452527	0.0795322
chr5:179697630-179697881	251	TRUE	CANX	FALSE	TRUE	CANX	1	0.904034	0.866606	0.0185897	0	0.0111111	0.0142857	0.0185185	0.0378205	0.0171717	0.677466	0.352011	0.498321	0.122222	0.227672	0	0.0302198	0	0.02114	0	0
chr5:179700946-179701368	422	TRUE	CANX	FALSE	TRUE	CANX	2	0.843744	0.925209	0.0188702	0.0181514	0.00657895	0.0203125	0.0185185	0.025	0	0.466943	0.533333	0.449161	0.232641	0.0228456	0.0244898	0.024183	0	0	0.00833333	0.0353801
chr5:179807673-179808673	1000	TRUE	SQSTM1	FALSE	TRUE	SQSTM1,MGAT4B	2	0.875617	0.844857	0.0886359	0.0308171	0.0174518	0.00666667	0.03977	0.0546093	0.0332678	0.478625	0.282015	0.394027	0.2383	0.173325	0.0126812	0.105142	0.101707	0.0626782	0.0170282	0.0498867
chr6:655627-657362	1735	TRUE	EXOC2,HUS1B	TRUE	TRUE	HUS1B	1	0.951634	0.952173	0.0439854	0.0433851	0.0129049	0.0166791	0.0101671	0.0161596	0.0160428	0.703517	0.26207	0.505601	0.181795	0.162181	0.0154625	0.075917	0.0540939	0.0389842	0.0114687	0.02176
chr6:1623625-1624162	537	TRUE	GMDS	TRUE	TRUE	GMDS	0	0.860488	0.981818	0.0669643	0	0.015873	0.0112414	0.00971502	0.0260417	0.0197531	0.558867	0.348923	0.572309	0.224376	0.10815	0	0.0587558	0.030303	0.0737528	0.0184729	0.0963717
chr6:3849794-3851138	1344	TRUE	FAM50B	TRUE	TRUE	FAM50B	1	0.892965	0.856589	0.00403226	0	0.00518707	0.00578231	0.00813835	0.00396406	0.00265252	0.557713	0.245278	0.286409	0.0795449	0.0723143	0.00243902	0.0602606	0.0341942	0.0403685	0.0159903	0.01
chr6:4077246-4078735	1489	TRUE	FAM217A	FALSE	TRUE	C6orf201,FAM217A	1	0.902212	0.897221	0.0519181	0.0241133	0.0448028	0.0764381	0.0247866	0.0453149	0.0396529	0.678692	0.333098	0.455105	0.169366	0.239725	0.0505063	0.0746072	0.139324	0.034537	0.0327965	0.0312271
chr6:10490527-10492775	2248	TRUE	GCNT2	FALSE	TRUE	GCNT2	4	0.912398	0.928158	0.0740521	0.0915168	0.0715153	0.0722384	0.267752	0.116795	0.084537	0.736847	0.417138	0.417583	0.194883	0.154349	0.0942702	0.0838851	0.0596306	0.110836	0.120575	0.0951303
chr6:10528075-10529233	1158	TRUE	GCNT2	FALSE	TRUE	GCNT2	0	0.0795867	0.0762716	0.959743	0.925926	0.877538	0.896925	0.868444	0.883167	0.88419	0.245005	0.721539	0.456833	0.787153	0.773749	0.866849	0.845287	0.916795	0.841934	0.841955	0.871088
chr6:10555819-10556393	574	TRUE	GCNT2	FALSE	TRUE	GCNT2	0	0.846481	0.887428	0.0223626	0.0034965	0	0.00740741	0	0.0238095	0.0139881	0.695687	0.277626	0.517277	0.106587	0.134286	0	0.0373626	0.00680272	0.0251923	0.00649351	0.0392157
chr6:10692156-10693763	1607	TRUE	C6orf52	FALSE	TRUE	C6orf52,PAK1IP1	6	0.917223	0.927042	0.0776268	0.0316695	0.0446797	0.0651124	0.127905	0.0528232	0.0395604	0.749358	0.426704	0.501005	0.192687	0.225671	0.0204906	0.125475	0.0868412	0.0866721	0.0930056	0.071813
chr6:13572029-13573571	1542	FALSE		FALSE	TRUE	SIRT5	3	0.909696	0.875234	0.0359311	0.013631	0.0133333	0.00492611	0.0259761	0.0146199	0.0103704	0.641812	0.3314	0.45134	0.197475	0.102659	0.0144263	0.0694436	0.0230667	0.0414422	0.0157509	0.0672052
chr6:15663438-15664304	866	FALSE		FALSE	TRUE	DTNBP1	1	0.884373	0.854788	0.0591472	0.0807559	0.0752146	0.0642857	0.0389282	0.0446675	0.0311688	0.55657	0.299567	0.345073	0.265022	0.13	0.0982977	0.108794	0.112889	0.0155844	0.0511742	0.103119
chr6:16288512-16289653	1141	TRUE	GMPR	FALSE	TRUE	GMPR	1	0.88968	0.890121	0.0742956	0.0458766	0.0381052	0.0232672	0.0283325	0.0469841	0.0570722	0.692205	0.389945	0.358118	0.126511	0.184446	0.0459706	0.0620751	0.0616041	0.0720575	0.0394979	0.0381012
chr6:17597839-17599928	2089	FALSE		FALSE	TRUE	FAM8A1	6	0.926979	0.920988	0.0528363	0.0561873	0.0488967	0.0981602	0.0583963	0.0542677	0.0628783	0.732426	0.409766	0.477407	0.209492	0.253989	0.0863984	0.126448	0.0900889	0.0855021	0.0640615	0.0928097
chr6:22568764-22571986	3222	TRUE	HDGFL1	TRUE	TRUE	HDGFL1	0	0.912462	0.878962	0.0123024	0.016529	0.00578613	0.0129059	0.00367091	0.0111629	0.0137666	0.676513	0.340845	0.410585	0.154108	0.136999	0.0169111	0.117022	0.0137445	0.0324571	0.00285714	0.0136
chr6:24667932-24669040	1108	TRUE	ACOT13	FALSE	TRUE	TDP2,ACOT13	3	0.912597	0.907785	0.0942293	0.0156566	0.0505461	0.0540649	0.0791769	0.0564394	0.0312727	0.691278	0.307927	0.435237	0.173164	0.15948	0.0110769	0.0371914	0.0743506	0.126708	0.0701436	0.0639971
chr6:25724845-25729079	4234	TRUE	HIST1H2AA,HIST1H2BA	TRUE	TRUE	HIST1H2AA,HIST1H2BA	4	0.903584	0.892134	0.0283362	0.0386665	0.0200661	0.0371576	0.0259767	0.0321209	0.0159006	0.718024	0.294868	0.391056	0.159248	0.222456	0.0134152	0.0546859	0.0322239	0.0521495	0.0282157	0.0228444
chr6:26015729-26017365	1636	TRUE	HIST1H1A	FALSE	TRUE	HIST1H1A	0	0.868665	0.873017	0.0067697	0.00990643	0.00217391	0.0155039	0.00919059	0.00584416	0.0294872	0.717471	0.310349	0.339579	0.148238	0.130608	0.0549413	0.0309385	0.0196409	0.0378365	0.0198509	0.0161194
chr6:26017897-26020192	2295	FALSE		FALSE	TRUE	HIST1H1A,HIST1H3A	1	0.845956	0.86781	0.00825606	0.00314352	0.00181818	0.003003	0.00185529	0.00232558	0	0.601783	0.297715	0.421655	0.141632	0.174587	0.0143412	0.0828482	0.00756982	0.0352734	0.00462963	0.0554551
chr6:26104843-26106259	1416	FALSE		FALSE	TRUE	HIST1H4C	1	0.91031	0.902201	0.0515721	0.0484008	0.0440758	0.0828211	0.0490508	0.0615238	0.0321729	0.719475	0.367927	0.464067	0.199218	0.176007	0.115807	0.0536341	0.0885565	0.0597777	0.0627988	0.0680556
chr6:26106649-26108614	1965	TRUE	HIST1H1T	FALSE	TRUE	HIST1H1T	3	0.946025	0.930617	0.017141	0.0112221	0.008	0.0168934	0.00440252	0.00916076	0.00562905	0.677444	0.304018	0.491069	0.219457	0.106734	0.00641601	0.0580223	0.00856544	0.0726773	0.00901468	0.0280848
chr6:26597840-26598809	969	TRUE	ABT1	TRUE	TRUE	ABT1	0	0.882701	0.847813	0.024449	0.0168495	0.0164862	0.0184096	0.00492732	0.0121922	0.0196429	0.708634	0.31261	0.271053	0.205394	0.200808	0.00811287	0.136094	0.0536668	0.0428323	0.0533242	0.0385888
chr6:28258314-28258788	474	FALSE		FALSE	TRUE	NKAPL	1	0.861702	0.916145	0.0492605	0.0452583	0.071824	0.0529101	0.0248918	0.0737599	0.057702	0.782934	0.311706	0.340913	0.116883	0.1575	0.0204082	0.102381	0.0560185	0.141623	0.135367	0.0483466
chr6:28259458-28260955	1497	TRUE	NKAPL	TRUE	TRUE	NKAPL	1	0.838835	0.882418	0.0543618	0.045199	0.0229548	0.00674603	0.02849	0.0243056	0.0125661	0.555827	0.248293	0.293165	0.16864	0.209352	0.017381	0.0529081	0.0193248	0.079721	0.0407925	0.0710096
chr6:28355786-28356283	497	TRUE	ZSCAN31,ZKSCAN3	FALSE	TRUE	ZSCAN31	3	0.0303992	0.015873	0.852689	0.860527	0.822443	0.905775	0.764527	0.853689	0.862371	0.191575	0.552112	0.547846	0.839572	0.708915	0.714607	0.804022	0.887687	0.847038	0.89718	0.916571
chr6:30323669-30325331	1662	TRUE	HCG17,HCG18	FALSE	TRUE	HCG17,HCG18	6	0.887341	0.92176	0.084512	0.0543992	0.0553477	0.0591837	0.0585194	0.175794	0.0408622	0.686084	0.306426	0.390932	0.188645	0.121532	0.1	0.116941	0.125061	0.0160941	0.0587028	0.0558254
chr6:30715782-30716822	1040	TRUE	MDC1	FALSE	TRUE	MDC1	4	0.876506	0.897138	0.054349	0.0626933	0.0377811	0.075156	0.0331633	0.0789683	0.0454861	0.65732	0.370912	0.398784	0.206628	0.337035	0.028458	0.0815238	0.0677463	0.0729513	0.034368	0.070367
chr6:30718070-30719336	1266	FALSE		FALSE	TRUE	TUBB,MDC1	5	0.845354	0.870319	0.00812693	0.00592105	0.00136799	0.0215608	0.0120635	0.0155102	0.0160714	0.673757	0.309213	0.423073	0.205609	0.170617	0.00855263	0.066062	0.0257231	0.0391921	0	0.0446961
chr6:31681833-31682957	1124	TRUE	LY6G5C	TRUE	TRUE	LY6G5C	3	0.856655	0.862313	0.0206899	0.00462963	0.00578231	0.00795796	0.0175962	0.00625	0.0142857	0.460997	0.301449	0.479863	0.0662619	0.144788	0.00892857	0.0293865	0.0112504	0.038992	0.0330753	0.0162707
chr6:33390632-33391090	458	FALSE		FALSE	TRUE	KIFC1	2	0.925672	0.904454	0.00512821	0.00854701	0	0	0	0	0.0169062	0.614793	0.339515	0.426913	0.236946	0.0463034	0.010101	0.0717394	0.014571	0	0.017094	0
chr6:33789461-33790766	1305	FALSE		FALSE	TRUE	LEMD2	2	0.868042	0.855874	0.0198944	0.0133333	0.0221939	0.01125	0.0180556	0.00534759	0.0134313	0.586865	0.299283	0.384502	0.139653	0.131397	0.0178932	0.0886606	0.0402778	0.0146465	0.0127551	0.0117938
chr6:33892255-33893529	1274	TRUE	LINC01016	FALSE	TRUE	LINC01016	0	0.93023	0.896489	0.0759425	0.0777778	0.0198187	0.0273304	0	0.0274556	0.0318132	0.732006	0.400407	0.289425	0.200797	0.143617	0.0246806	0.101447	0.0499361	0.0805315	0.0140764	0.0626582
chr6:34755872-34756622	750	FALSE		FALSE	TRUE	SNRPC	3	0.826128	0.860154	0.00963211	0.0226523	0.00777778	0	0	0	0.00520833	0.683908	0.276721	0.270499	0.175083	0.141622	0	0.042675	0.003663	0.0103785	0.0187143	0.0594246
chr6:34758174-34759620	1446	TRUE	SNRPC	FALSE	TRUE	SNRPC	5	0.869524	0.896371	0.0681169	0.0371921	0.0462619	0.0806324	0.0566142	0.0803922	0.0729911	0.623523	0.27066	0.487135	0.165642	0.169259	0.0340171	0.119874	0.122743	0.042328	0.0448909	0.0534864
chr6:34885764-34887129	1365	TRUE	TAF11	FALSE	TRUE	TAF11	6	0.89512	0.87623	0.0250645	0.0313298	0.00568182	0.0371224	0.00735294	0.0129252	0.059152	0.592003	0.452889	0.340347	0.0967165	0.0765512	0.0123799	0.123435	0.0611284	0.0308532	0.0329424	0.0388889
chr6:35141445-35142456	1011	TRUE	TCP11	TRUE	TRUE	TCP11	2	0.857559	0.825671	0.0107843	0	0.00605536	0.00714286	0.0047619	0.00265957	0.00606061	0.622724	0.261658	0.355639	0.201643	0.164728	0.0250269	0.118001	0.0302337	0.0872465	0.00694444	0.0272785
chr6:35149399-35151610	2211	FALSE		FALSE	TRUE	TCP11	5	0.855996	0.89252	0.0394706	0.0395208	0.031139	0.053491	0.0521818	0.0249542	0.0341489	0.769751	0.318422	0.390854	0.186523	0.145643	0.0367789	0.0712817	0.0620134	0.0611777	0.0210264	0.0777778
chr6:35257766-35258648	882	FALSE		FALSE	TRUE	ZNF76	1	0.847978	0.875029	0.0601484	0.0211426	0.0468143	0.046875	0.0661111	0.0826228	0.0530627	0.535517	0.327145	0.319975	0.187615	0.154762	0.0301587	0.0551497	0.0482132	0.0620748	0.0397311	0.03545
chr6:35297380-35300096	2716	TRUE	DEF6	FALSE	TRUE	DEF6	3	0.068885	0.127574	0.903921	0.941498	0.88988	0.868858	0.88	0.8222	0.82465	0.161456	0.577908	0.568692	0.78018	0.811392	0.884596	0.852806	0.884989	0.820404	0.862367	0.843018
chr6:35310514-35311874	1360	TRUE	DEF6	FALSE	TRUE	DEF6	1	0.154172	0.0958333	0.894555	0.879583	0.915547	0.918333	0.905754	0.861017	0.7825	0.260029	0.720567	0.571804	0.771037	0.827282	0.884425	0.881623	0.949276	0.852439	0.831219	0.8858
chr6:35317517-35320192	2675	TRUE	DEF6	TRUE	TRUE	DEF6	5	0.924022	0.920136	0.026782	0.0420508	0.0138204	0.0610326	0.0227458	0.0467268	0.0464498	0.667044	0.357205	0.441842	0.171133	0.152657	0.0249687	0.079474	0.100023	0.0505643	0.0206891	0.038156
chr6:35689315-35690637	1322	TRUE	FKBP5	FALSE	TRUE	FKBP5	4	0.920004	0.895908	0.0822694	0.0663246	0.0223209	0.0663173	0.0710895	0.0742326	0.0757565	0.732501	0.310836	0.501091	0.316222	0.130611	0.0348291	0.133413	0.184662	0.108751	0.0255952	0.105455
chr6:36197880-36198694	814	TRUE	BRPF3	FALSE	TRUE	BRPF3	2	0.878906	0.91674	0.115079	0.143939	0.075747	0.0715488	0.0379189	0.0610517	0.0811699	0.634654	0.51142	0.370021	0.287894	0.271858	0.0776462	0.19622	0.116872	0.0787037	0.102983	0.134952
chr6:37352792-37353602	810	FALSE		FALSE	TRUE	RNF8	5	0.770806	0.878054	0.00287356	0.00191571	0.0107387	0.011544	0.0147436	0.00641026	0.00529101	0.53354	0.251429	0.535231	0.141456	0.0340587	0.0248016	0.0499656	0.0211233	0.0407893	0.00641026	0.0339921
chr6:37820820-37822629	1809	TRUE	ZFAND3	FALSE	TRUE	ZFAND3	5	0.863995	0.86818	0.0395102	0.0349377	0.0565191	0.0893933	0.034097	0.045612	0.0752681	0.636501	0.363625	0.542261	0.224857	0.233991	0.0285195	0.11679	0.0743021	0.0628086	0.0385761	0.0412044
chr6:38722721-38723365	644	TRUE	DNAH8	FALSE	TRUE	DNAH8	0	0.880534	0.841983	0.00772765	0.0075188	0.0090812	0	0.010989	0.0034965	0.00771104	0.569578	0.358029	0.310574	0.06604	0.0642946	0	0.138435	0.0128968	0.0682295	0.0609935	0
chr6:40377635-40379737	2102	TRUE	TDRG1	FALSE	TRUE	TDRG1	1	0.859214	0.900853	0.0248316	0.0339854	0.0255468	0.017449	0.0259916	0.0323232	0.02969	0.689665	0.300883	0.460865	0.183165	0.24891	0.0141396	0.0623223	0.0400248	0.0952059	0.00521542	0.0379386
chr6:41636650-41636924	274	TRUE	MDFI	TRUE	TRUE	MDFI	1	0.90571	0.835746	0.0419408	0	0.00641026	0.0222222	0	0	0.00909091	0.699926	0.155	0.381532	0.156835	0.19621	0	0.00555556	0.0353846	0.0232372	0	0.0104167
chr6:42877930-42879108	1178	FALSE		FALSE	TRUE	RPL7L1	7	0.914461	0.925025	0.0259378	0.00631801	0.0283521	0	0.0149621	0.0136508	0.0188036	0.69181	0.356838	0.532576	0.145881	0.143202	0.0224014	0.239557	0.0349206	0.0377091	0.0097321	0.0365731
chr6:43646013-43646811	798	TRUE	RSPH9	FALSE	TRUE	RSPH9	6	0.930951	0.911156	0.101392	0.0566827	0.0799162	0.146335	0.0738423	0.0368421	0.204082	0.672245	0.38243	0.450835	0.405635	0.118476	0.0766929	0.123978	0.18287	0.129323	0.107333	0.348057
chr6:44954927-44956353	1426	TRUE	SUPT3H	FALSE	TRUE	SUPT3H	6	0.94982	0.940037	0.112235	0.179287	0.0662013	0.0499258	0.0485268	0.119744	0.0645536	0.683646	0.282105	0.519737	0.315031	0.206419	0.159907	0.132744	0.210788	0.148908	0.0508804	0.154095
chr6:46685941-46688213	2272	TRUE	TDRD6	TRUE	TRUE	TDRD6	1	0.918322	0.900864	0.0397118	0.0605598	0.018727	0.0206455	0.0210097	0.00934591	0.011781	0.696532	0.364432	0.411104	0.257594	0.109275	0.0241712	0.0614272	0.0461501	0.0257923	0.0105886	0.0232323
chr6:46688700-46690205	1505	TRUE	TDRD6	TRUE	TRUE	TDRD6	0	0.921213	0.905986	0.0028125	0.0267313	0.00545936	0	0	0.0015873	0.0026455	0.758851	0.341241	0.347286	0.147734	0.195529	0.00624546	0.0117041	0.0169516	0.031103	0.00238095	0.0113733
chr6:49786989-49787865	876	TRUE	PGK2	FALSE	TRUE	PGK2	2	0.875361	0.818498	0.0498535	0.0282407	0.0166667	0.0494505	0.010989	0.019104	0.0128205	0.644069	0.368791	0.405932	0.1865	0.0788212	0.0694639	0.113131	0.0661945	0.0377622	0.0480769	0.0638584
chr6:53062523-53064450	1927	TRUE	FBXO9	FALSE	TRUE	FBXO9,ICK	3	0.849377	0.831412	0.0144908	0.00725446	0.00905029	0.00918367	0.0176955	0.0214029	0.0140883	0.624567	0.317828	0.298899	0.204447	0.102289	0.00420168	0.0294429	0.0411207	0.0139553	0.0109788	0.0306777
chr6:57171030-57171851	821	TRUE	ZNF451-AS1	FALSE	TRUE	ZNF451-AS1,BAG2	3	0.876526	0.875117	0.0354128	0.0189769	0.0279431	0.0191599	0.0371528	0.00925926	0.00309598	0.67095	0.266534	0.347124	0.191245	0.0812047	0.0311791	0.0125	0.0104895	0.065368	0.00653595	0.0402597
chr6:64714301-64714922	621	TRUE	EYS	FALSE	TRUE	EYS	3	0.861523	0.843167	0.0445277	0.0263432	0.0240741	0.0107376	0.0244108	0.070303	0.0526611	0.679843	0.196002	0.511529	0.157359	0.246825	0.0431818	0.10544	0.075469	0.142484	0.1025	0.0273504
chr6:70411551-70412698	1147	FALSE		FALSE	TRUE	FAM135A	4	0.885876	0.88857	0.106603	0.0640894	0.0504331	0.0770308	0.0381383	0.00735294	0.0671144	0.695241	0.312806	0.433393	0.220492	0.232676	0.0858876	0.103704	0.125926	0.033642	0.0343277	0.0705132
chr6:70957720-70958513	793	FALSE		FALSE	TRUE	B3GAT2	1	0.837706	0.787695	0.00420168	0.0146104	0.00675923	0.0222222	0.00392157	0.00816993	0.019185	0.590593	0.194506	0.26363	0.224725	0.097975	0	0.0646259	0.0280367	0.0256696	0.00588235	0
chr6:73307620-73309224	1604	TRUE	KHDC1	FALSE	TRUE	KHDC1	8	0.920595	0.913115	0.102234	0.00487013	0.0206878	0.0385016	0.0259666	0.0771523	0.0636035	0.673181	0.358874	0.432241	0.178511	0.101596	0.0665522	0.0867334	0.138117	0.0958481	0.0189234	0.119223
chr6:73368916-73370849	1933	TRUE	OOEP,OOEP-AS1	TRUE	TRUE	OOEP-AS1,OOEP	3	0.916594	0.918346	0.0223512	0.0280373	0.0217799	0.0171136	0.0209157	0.0216379	0.0154758	0.687695	0.41417	0.424657	0.229409	0.215658	0.0240059	0.102896	0.0197802	0.0571345	0.0253584	0.0158166
chr6:73394234-73395607	1373	TRUE	OOEP,DDX43	TRUE	TRUE	DDX43,OOEP	3	0.825519	0.862173	0.0223539	0.0155631	0.0127364	0.0145207	0.018729	0.00446429	0.00418527	0.549903	0.280556	0.285308	0.0955506	0.154733	0.0112676	0.0953455	0.00799809	0.0475205	0.00363636	0.0296344
chr6:73463107-73463653	546	TRUE	MTO1	FALSE	TRUE	MTO1	1	0.90556	0.841152	0.0590091	0.027013	0.0920139	0.126587	0.0738706	0.0718537	0.115319	0.627778	0.341623	0.664927	0.238351	0.05	0.0503472	0.025641	0.172475	0.0828644	0.020202	0.086746
chr6:75242482-75242812	330	TRUE	COX7A2	FALSE	TRUE	COX7A2	2	0.876489	0.875991	0.00390625	0.00984848	0.00892857	0	0	0	0	0.574173	0.443956	0.428646	0.116047	0.266667	0	0.0366162	0.0138889	0.03063	0.0636364	0.06
chr6:75285779-75286389	610	FALSE		FALSE	TRUE	TMEM30A	2	0.802059	0.842748	0.0407607	0.0182292	0.00833333	0.0455748	0.0481647	0.105128	0.0138889	0.555	0.226245	0.5075	0.132576	0.106667	0	0.0436508	0.104377	0.0229167	0	0
chr6:75599137-75600997	1860	FALSE		FALSE	TRUE	SENP6	5	0.911368	0.903944	0.0288373	0.0216275	0.0239507	0.0437739	0.0235043	0.0336607	0.0254227	0.669409	0.277246	0.374925	0.0751458	0.101652	0.0547329	0.181448	0.0566485	0.0423267	0.0466834	0.0638889
chr6:75750219-75751211	992	TRUE	MYO6	FALSE	TRUE	MYO6	2	0.879915	0.881243	0.0298301	0.0080782	0.0262547	0.0248447	0.00974026	0.0167549	0.0131788	0.643003	0.336136	0.312065	0.187408	0.140903	0.0167415	0.0939655	0.0304348	0.064702	0.0392857	0.0700255
chr6:83191426-83192441	1015	TRUE	PGM3	FALSE	TRUE	RWDD2A,PGM3	2	0.95707	0.920063	0.00801282	0	0.00293255	0.00699301	0.0117647	0.00505051	0.00534759	0.852417	0.384203	0.314208	0.195859	0.077193	0.0234591	0.0495238	0	0.0269385	0	0.0111111
chr6:83709898-83711361	1463	FALSE		FALSE	TRUE	SNAP91	3	0.835623	0.816142	0.0576272	0.00917974	0.0399877	0.0434704	0.0243477	0.027874	0.0489766	0.621336	0.344436	0.2541	0.165119	0.133586	0.01125	0.0537803	0.101397	0.0342556	0.0263605	0.0359307
chr6:85592346-85592885	539	TRUE	SNX14	FALSE	TRUE	SNX14	1	0.779401	0.873921	0.0345704	0.0163492	0.00625	0.04	0.0133929	0.0581818	0.00854701	0.596746	0.236111	0.269501	0.159023	0.114899	0	0.183333	0.0793651	0.0752525	0.0185185	0
chr6:87404832-87407079	2247	FALSE		FALSE	TRUE	CFAP206	7	0.860787	0.898661	0.0720184	0.0439854	0.0416667	0.0271062	0.0394716	0.0357906	0.179064	0.668409	0.213824	0.384971	0.228999	0.115158	0.0454545	0.172178	0.183395	0.0413947	0.057744	0.0597633
chr6:87409030-87409800	770	TRUE	CFAP206	FALSE	TRUE	CFAP206	1	0.915545	0.891003	0.0615058	0.0564372	0.109091	0.0422078	0.0461538	0.0458333	0.135109	0.728596	0.259568	0.533333	0.104167	0.295549	0.0788961	0.118166	0.0538462	0.0615385	0.0151515	0.1136
chr6:87703062-87703739	677	FALSE		FALSE	TRUE	AKIRIN2	2	0.909132	0.872428	0.0665432	0.040884	0.0594613	0.0328189	0.032419	0.021275	0.0745484	0.682848	0.359003	0.371759	0.100076	0.205836	0.0308923	0.20371	0.0483225	0.0540688	0.0338654	0.0126984
chr6:88047109-88047546	437	FALSE		FALSE	TRUE	SPACA1	1	0.909941	0.839259	0.0223333	0.0412923	0.0188034	0.015873	0.0487013	0	0.025	0.504935	0.332857	0.299242	0.0920635	0.120556	0	0.112183	0.0178571	0.0392857	0	0.141071
chr6:88048326-88049191	865	TRUE	SPACA1	FALSE	TRUE	SPACA1	0	0.810577	0.812607	0.025195	0.0184975	0.0111607	0.0222222	0.0222222	0.0185185	0.0152778	0.560193	0.165617	0.312493	0.0618056	0.119977	0.0123626	0.0464646	0.030081	0.00396825	0.0353846	0.0361111
chr6:89118386-89119424	1038	FALSE		TRUE	TRUE	SRSF12	2	0.894182	0.877892	0.00340136	0.0328125	0.0103785	0.0355825	0.0134641	0.0118007	0.0166361	0.606744	0.26429	0.315384	0.139899	0.0707714	0.0121609	0.0717785	0.0120829	0.0507718	0.0034965	0.00320513
chr6:89639322-89640280	958	FALSE		FALSE	TRUE	LYRM2	1	0.855901	0.807256	0.0451856	0.0545947	0.0208333	0.0535159	0.0554837	0.0229592	0.066163	0.628816	0.266531	0.405981	0.213953	0.227803	0.0732601	0.0270563	0.0591631	0.0535714	0.0873016	0.0504448
chr6:99569206-99570284	1078	FALSE		FALSE	TRUE	CCNC	4	0.94912	0.940428	0.00418118	0.00929032	0.00720721	0	0	0.00833333	0	0.787795	0.268853	0.430747	0.116556	0.142413	0.00889724	0.0369365	0	0.0103276	0.012381	0.0100877
chr6:100509315-100510077	762	TRUE	ASCC3	FALSE	TRUE	ASCC3	1	0.950135	0.915239	0.111822	0.0871325	0.0251601	0.089418	0.0528382	0.0918546	0.0691227	0.769278	0.333976	0.472959	0.236224	0.256448	0.122024	0.15781	0.178941	0.109441	0.110227	0.368376
chr6:105135100-105136023	923	TRUE	BVES	FALSE	TRUE	BVES-AS1,BVES	1	0.907227	0.882461	0.020168	0.0324153	0.0328501	0.0151515	0.0418235	0.0812869	0.0318182	0.761537	0.165324	0.420259	0.166216	0.118662	0.0269926	0.0427413	0.0948003	0.045957	0.0191388	0.0221445
chr6:106326402-106326691	289	FALSE		FALSE	TRUE	ATG5	1	0.860133	0.829168	0.00793651	0	0.0138889	0	0	0.0189394	0	0.789011	0.209488	0.273311	0.124405	0.194084	0	0.140476	0.00793651	0	0	0
chr6:106627310-106628687	1377	TRUE	RTN4IP1	FALSE	TRUE	RTN4IP1,QRSL1	3	0.902316	0.869139	0.0894423	0.0971167	0.0833223	0.037672	0.0982951	0.0936044	0.0637637	0.755534	0.215606	0.369901	0.27795	0.0955278	0.0426871	0.129436	0.125488	0.0814884	0.0749717	0.104359
chr6:106630336-106631219	883	TRUE	QRSL1	FALSE	TRUE	RTN4IP1,QRSL1	3	0.847702	0.858198	0.00673401	0.00597104	0.00871212	0	0.00595238	0	0.00625	0.727001	0.182181	0.367172	0.108683	0.14797	0.00555556	0.00378788	0.0273148	0.0113333	0.00438596	0
chr6:107027213-107027927	714	FALSE		FALSE	TRUE	C6orf203	4	0.895341	0.909638	0.0426036	0.0213914	0.015625	0.0136144	0.0277379	0.00806452	0.0689174	0.613613	0.257615	0.389135	0.108791	0.223529	0.0110582	0.100021	0.0389286	0.0287847	0	0.0140693
chr6:107029046-107030502	1456	TRUE	C6orf203	FALSE	TRUE	C6orf203	7	0.901813	0.894965	0.072135	0.0434932	0.0321271	0.0489358	0.0283024	0.111388	0.0378576	0.678632	0.548724	0.299939	0.35394	0.192503	0.0467427	0.124727	0.066721	0.0535893	0.0260208	0.0947293
chr6:107635199-107636192	993	TRUE	SOBP	TRUE	TRUE	SOBP	1	0.792572	0.894907	0.028305	0.0673469	0.0314157	0.0359553	0.0213914	0.0358507	0.0534121	0.560657	0.280644	0.419597	0.207841	0.114327	0.0424784	0.0647964	0.0539931	0.020679	0.0366714	0.0571429
chr6:107958906-107959259	353	FALSE		FALSE	TRUE	SEC63	2	0.941092	0.967013	0	0.0138889	0	0.00892857	0.013751	0.0294118	0.0490896	0.746252	0.276925	0.493706	0.215202	0.174507	0.00534759	0.0266299	0	0.0361395	0	0.0178571
chr6:108261922-108263171	1249	FALSE		FALSE	TRUE	SNX3	4	0.910743	0.888594	0.106355	0.0554151	0.0837309	0.147241	0.0943305	0.0772774	0.161394	0.691882	0.336845	0.295203	0.177588	0.111705	0.108918	0.115044	0.175589	0.0879928	0.0530303	0.0446429
chr6:109438925-109439802	877	TRUE	PPIL6	FALSE	TRUE	PPIL6,SMPD2	2	0.908555	0.932292	0.0324409	0.0357752	0.0325075	0.0298186	0.0128889	0.0361472	0.0496508	0.644128	0.276527	0.372509	0.124294	0.192394	0.0171958	0.0308802	0.0662554	0.0464921	0.01	0.0138889
chr6:110476983-110478065	1082	FALSE		TRUE	TRUE	SLC22A16	3	0.859374	0.853156	0.020155	0.0125	0.0130555	0.00324675	0	0.00396825	0.012987	0.576399	0.354577	0.463484	0.14089	0.106136	0.0317949	0.0555556	0.0565584	0.00900488	0.00367647	0.0527778
chr6:110956636-110958242	1606	FALSE		FALSE	TRUE	GTF3C6	6	0.870821	0.876214	0.0144767	0.0420056	0.0190139	0.0101676	0.0162037	0.0158993	0.0249559	0.547433	0.256944	0.415475	0.123918	0.0938426	0.00347222	0.0445578	0.0357143	0.0371762	0.030125	0.0411722
chr6:112053642-112055230	1588	TRUE	WISP3	FALSE	TRUE	WISP3	0	0.900291	0.880682	0.0648551	0.0239567	0.0514129	0.0692389	0.0278478	0.048254	0.0649234	0.656401	0.298295	0.431893	0.170548	0.113349	0.0131626	0.0826869	0.12044	0.0430367	0.0382037	0.0583798
chr6:116252617-116253377	760	TRUE	TSPYL4	FALSE	TRUE	TSPYL4,DSE	0	0.870334	0.821429	0.0482339	0.0416667	0.0546222	0.0700014	0.0398879	0.0857804	0.0393782	0.654375	0.391457	0.385048	0.237569	0.249978	0.0989583	0.107592	0.127636	0.0800595	0.0556973	0.0593838
chr6:116679174-116680516	1342	FALSE		FALSE	TRUE	KPNA5	5	0.87822	0.864761	0.066774	0.0591373	0.057397	0.0744664	0.0442322	0.0707297	0.06788	0.718477	0.352947	0.400566	0.10393	0.162716	0.0408105	0.118276	0.0584651	0.0632653	0.0640346	0.0967372
chr6:117672733-117674823	2090	FALSE		FALSE	TRUE	NUS1	2	0.892237	0.871567	0.0445727	0.0220153	0.0311343	0.0352882	0.0128579	0.0333777	0.047488	0.670923	0.289713	0.360386	0.193931	0.131635	0.077334	0.0876125	0.0441277	0.0447954	0.0182274	0.0585251
chr6:118652365-118653156	791	TRUE	CEP85L	FALSE	TRUE	CEP85L	0	0.872291	0.862682	0.0401906	0.0621633	0.0257919	0.0166667	0.0665517	0.0481481	0.026936	0.517497	0.328994	0.383731	0.213566	0.0975057	0.015873	0.0534416	0.0594093	0.0454861	0	0
chr6:118708454-118710235	1781	TRUE	CEP85L	FALSE	TRUE	CEP85L	0	0.122672	0.0903735	0.836368	0.889782	0.870574	0.868061	0.724721	0.861643	0.813905	0.378147	0.665915	0.6358	0.687455	0.787323	0.878658	0.845484	0.821645	0.827131	0.832262	0.86868
chr6:121332915-121334130	1215	TRUE	TBC1D32	FALSE	TRUE	TBC1D32	1	0.919977	0.891632	0.0271338	0.0196909	0.0138889	0.0233135	0.0142857	0.0118088	0.00505051	0.666432	0.369138	0.337677	0.207221	0.113894	0.0252886	0.109564	0.020202	0.0774402	0.037415	0.0208497
chr6:121335384-121337228	1844	FALSE		FALSE	TRUE	TBC1D32	5	0.852418	0.890256	0.149456	0.148602	0.147958	0.176807	0.161253	0.153846	0.166667	0.554134	0.280575	0.525309	0.33729	0.297987	0.0363636	0.208214	0.166997	0.20493	0.126885	0.172727
chr6:122481644-122482255	611	TRUE	PKIB	FALSE	TRUE	PKIB	2	0.940116	0.965835	0.00175439	0.00705816	0.022619	0.00789474	0.0030303	0.0194444	0.0173611	0.415038	0.313281	0.294071	0.187954	0.206597	0.0166667	0.0454545	0.0101538	0.0105263	0.00680272	0.0533333
chr6:131134656-131135121	465	FALSE		FALSE	TRUE	AKAP7	0	0.766662	0.767757	0.00694444	0.0132175	0.00416667	0	0	0.0104167	0.00438596	0.480258	0.165453	0.166111	0.0373737	0.0512566	0.00793651	0.0152778	0.0203963	0.0325373	0	0
chr6:131197886-131200413	2527	TRUE	AKAP7	FALSE	TRUE	AKAP7	4	0.126987	0.108337	0.924901	0.943324	0.846847	0.90223	0.896308	0.882658	0.894936	0.272002	0.613881	0.53369	0.70339	0.80831	0.882462	0.858306	0.884122	0.868288	0.932011	0.869335
chr6:131249943-131250530	587	TRUE	AKAP7	FALSE	TRUE	AKAP7	0	0.195274	0.186926	0.909812	0.963889	0.837869	0.88269	0.906516	0.842752	0.804678	0.317093	0.509773	0.430891	0.803016	0.782094	0.826183	0.827163	0.886121	0.880557	0.883655	0.787862
chr6:136823246-136824738	1492	TRUE	PEX7	TRUE	TRUE	PEX7	3	0.876304	0.915312	0.0495879	0.0357557	0.0330043	0.0311441	0.0206872	0.0400976	0.0506976	0.566927	0.330004	0.384899	0.0920019	0.154944	0.050874	0.123311	0.0373449	0.052416	0.0176994	0.0467732
chr6:138774353-138775456	1103	TRUE	CCDC28A	FALSE	TRUE	CCDC28A,GVQW2	1	0.869188	0.863297	0.0750656	0.00922266	0.0315238	0.0747217	0.0568254	0.0458916	0.0572917	0.718682	0.199464	0.54329	0.182484	0.164533	0.0298246	0.152126	0.0803819	0.0343506	0.0166667	0.0565968
chr6:144343539-144344919	1380	TRUE	UTRN	FALSE	TRUE	UTRN	1	0.0719198	0.116175	0.917079	0.931308	0.870584	0.846561	0.836098	0.867003	0.886113	0.387714	0.70104	0.645713	0.862234	0.737129	0.864186	0.796964	0.868115	0.864293	0.841504	0.931252
chr6:146716311-146716642	331	TRUE	ADGB	FALSE	TRUE	ADGB	1	0.949693	0.881481	0.0369041	0.0521544	0	0.183333	0.0478632	0.04	0.0301587	0.704167	0.169048	0.396429		0.0416667	0	0	0.184524	0	0.1
chr6:149546745-149548809	2064	FALSE		FALSE	TRUE	PPIL4	8	0.90068	0.882802	0.066473	0.0341595	0.0417224	0.0569708	0.0513772	0.0773403	0.0579219	0.682573	0.303742	0.494891	0.200676	0.244978	0.0534403	0.0721422	0.111627	0.0706639	0.0584413	0.0693235
chr6:149748311-149748904	593	TRUE	NUP43	FALSE	TRUE	NUP43,PCMT1	2	0.888031	0.965812	0.0546898	0.0135975	0.133503	0.0712121	0.0489469	0.0931373	0.0625738	0.731205	0.373829	0.298532	0.307468	0.343197	0.0402494	0.0333333	0.203175	0.123377	0.03663	0.0770202
chr6:150867294-150867861	567	TRUE	MTHFD1L	FALSE	TRUE	MTHFD1L	3	0.922923	0.892103	0	0.00555556	0	0.0190476	0	0	0	0.62434	0.370274	0.53771	0.173611	0.172514	0	0	0	0.0522251	0	0
chr6:151341112-151342579	1467	TRUE	AKAP12	TRUE	TRUE	AKAP12	1	0.936454	0.914038	0.0580465	0.022555	0.0160924	0.0057971	0.00901709	0.0284709	0.0219726	0.6397	0.335455	0.574913	0.175654	0.102725	0.00227273	0.0514368	0.0253313	0.0388531	0.00964361	0.0107639
chr6:154993328-154994930	1602	TRUE	TIAM2	TRUE	TRUE	TIAM2	3	0.908399	0.896331	0.0284161	0.0253968	0.0207406	0.0178525	0.0279498	0.0257937	0.0253546	0.591268	0.351449	0.347419	0.148577	0.0740105	0.0205314	0.0605659	0.0554989	0.0333132	0.0179786	0.0618892
chr6:157324482-157325274	792	FALSE		FALSE	TRUE	TMEM242	3	0.875337	0.88366	0.0930556	0.0291667	0.0361905	0.07045	0.0246439	0.0581481	0.112071	0.714591	0.369739	0.336818	0.289113	0.26754	0.0289216	0.167155	0.154908	0.0806138	0.0244798	0.102953
chr6:157592251-157594201	1950	TRUE	ZDHHC14	TRUE	TRUE	ZDHHC14	1	0.931267	0.91707	0.0474197	0.0328341	0.0219983	0.0424903	0.03199	0.0372671	0.0488668	0.700706	0.359281	0.328509	0.161186	0.159556	0.041514	0.100155	0.0492016	0.032687	0.0255533	0.045967
chr6:157630018-157630749	731	TRUE	ZDHHC14	FALSE	TRUE	ZDHHC14	1	0.914679	0.921076	0.170224	0.131321	0.115111	0.18057	0.12071	0.15873	0.159632	0.734779	0.365759	0.517088	0.332556	0.2612	0.217022	0.232063	0.181648	0.198404	0.145689	0.265341
chr6:158168957-158169340	383	TRUE	GTF2H5	FALSE	TRUE	GTF2H5,SERAC1	1	0.871238	0.869776	0.0113636	0.0213675	0.014087	0.021875	0.0245581	0.0229167	0.0178346	0.613843	0.366483	0.327431	0.0776593	0.221662	0.00983796	0.0515152	0.010101	0.100363	0.0263075	0.0353798
chr6:158229962-158231390	1428	FALSE		FALSE	TRUE	TULP4	5	0.931589	0.894758	0.0927483	0.0624427	0.0637081	0.0995634	0.0497494	0.0383302	0.0909973	0.694775	0.403195	0.486995	0.154738	0.215201	0.083873	0.119346	0.233333	0.11342	0.116507	0.0488603
chr6:158534905-158535967	1062	FALSE		FALSE	TRUE	TMEM181	2	0.835457	0.881875	0.02905	0.02125	0.00260417	0.01	0.0316802	0.0201681	0.0075	0.515595	0.158333	0.432983	0.19651	0.119693	0.00595238	0	0.0480072	0.0863252	0.00854701	0.0526094
chr6:158870629-158871269	640	TRUE	C6orf99	FALSE	TRUE	C6orf99	4	0.909596	0.954969	0.107513	0.0949531	0.114292	0.0635714	0.0776738	0.126144	0.0448052	0.723958	0.288367	0.346914	0.135674	0.118912	0.206627	0.120835	0.228219	0.0637012	0.16979	0.032197
chr6:158997930-158999114	1184	TRUE	RSPH3	FALSE	TRUE	RSPH3	4	0.878411	0.860244	0.0435621	0.0285685	0	0.0343137	0.00595238	0.0567019	0.0290123	0.675317	0.235289	0.404179	0.20391	0.174604	0.0238683	0.0839414	0.0714286	0.0506173	0.0333333	0.108628
chr6:159760306-159761151	845	TRUE	SOD2-OT1,ACAT2	FALSE	TRUE	ACAT2	2	0.861724	0.812133	0.0376374	0.00892857	0.0123074	0.0343922	0.0191761	0.0902025	0.00784314	0.636182	0.310514	0.32307	0.203899	0.244947	0.0155844	0.0715014	0.0207265	0.0578317	0.0139601	0.0339286
chr6:159791241-159791778	537	TRUE	MRPL18	FALSE	TRUE	MRPL18	2	0.688156	0.692088	0.0101103	0.0196759	0.0515059	0.0223214	0.0393519	0.0361111	0.0187729	0.60746	0.325878	0.399433	0.200322	0.0958333	0.015625	0.0142857	0.0311111	0.00833333	0.0151515	0.0555556
chr6:159799355-159801378	2023	TRUE	PNLDC1	TRUE	TRUE	PNLDC1	1	0.912064	0.916277	0.0631216	0.0859509	0.0245282	0.0438574	0.0406101	0.0345133	0.0422424	0.647089	0.345862	0.423783	0.197969	0.188035	0.0295969	0.117873	0.112069	0.0541988	0.0391178	0.0530382
chr6:163053768-163054913	1145	TRUE	PACRG,PACRG-AS2	FALSE	TRUE	PACRG-AS2	3	0.869416	0.854037	0.0622199	0.0279367	0.0310102	0.0540404	0.0365385	0.0358497	0.063466	0.576688	0.337316	0.403256	0.286713	0.142246	0.0630105	0.0366826	0.106448	0.110024	0.0490009	0.0547599
chr6:167145752-167146394	642	FALSE		FALSE	TRUE	TCP10L2	0	0.801442	0.746019	0	0.00714286	0.00961538	0	0	0.0119048	0	0.412181	0.532916	0.21362	0.0731283	0.130303	0	0.0849817	0	0	0	0
chr6:170551271-170552247	976	TRUE	PSMB1	FALSE	TRUE	PSMB1	3	0.865068	0.832481	0.0709766	0.035707	0.0671693	0.0746753	0.0612352	0.121044	0.100058	0.627039	0.406	0.375796	0.236601	0.32271	0.0958208	0.159952	0.0652629	0.0475913	0.0443875	0.0547009
chr7:767230-769783	2553	TRUE	DNAAF5	TRUE	TRUE	DNAAF5	3	0.881054	0.894993	0.104394	0.0919776	0.0205134	0.0419317	0.0578621	0.0384921	0.0438472	0.682932	0.369467	0.451603	0.182296	0.149983	0.0160642	0.0973694	0.0665921	0.0545875	0.0259874	0.0528348
chr7:831799-832376	577	TRUE	SUN1	FALSE	TRUE	SUN1	0	0.0585965	0.0931936	0.909832	0.875734	0.835069	0.879826	0.868068	0.773214	0.884293	0.310841	0.573369	0.638228	0.72728	0.781772	0.860227	0.796866	0.844836	0.759442	0.859394	0.913719
chr7:1027187-1027511	324	TRUE	C7orf50	TRUE	TRUE	C7orf50	1	0.779234	0.857937	0.0142857	0	0	0	0	0	0	0.613156	0.409149	0.34624	0	0.0452566	0.0118056	0.0548181	0.009	0.034303	0.0111111	0.004329
chr7:1158351-1158770	419	TRUE	ZFAND2A	FALSE	TRUE	ZFAND2A	0	0.89277	0.951507	0.13022	0.0507479	0.0190909	0.0308642	0.0520833	0.0875433	0.125707	0.583836	0.302008	0.344342	0.254104	0.210438	0.0420469	0.0891317	0.0324675	0	0.0765873	0.0205357
chr7:1940246-1940964	718	TRUE	MAD1L1	FALSE	TRUE	MAD1L1	1	0.0110769	0.01625	0.926834	0.893761	0.902788	0.835519	0.794108	0.917742	0.881129	0.214919	0.629527	0.4839	0.750552	0.821869	0.877936	0.837754	0.893088	0.85397	0.847706	0.869357
chr7:2233578-2233897	319	FALSE		FALSE	TRUE	MAD1L1	1	0.911788	0.926835	0.141949	0.028655	0.0856853	0.0933333	0.174762	0.136111	0.0641941	0.537864		0.43316	0.153651	0.194444	0.0204082	0.135481	0.20873	0.0993254	0.0733211	0.0633333
chr7:2248987-2249515	528	TRUE	NUDT1	FALSE	TRUE	NUDT1	1	0.219299	0.0882417	0.928009	0.958991	0.894759	0.86994	0.804439	0.905876	0.925883	0.162868	0.660011	0.327463	0.715388	0.826744	0.883686	0.75149	0.917482	0.878284	0.907528	0.845526
chr7:2256084-2258761	2677	TRUE	SNX8,MIR6836	TRUE	TRUE	MIR6836,SNX8	1	0.917371	0.933013	0.0236539	0.0194721	0.0107196	0.00471317	0.0081491	0.0150172	0.0141408	0.667035	0.368572	0.353077	0.17569	0.176798	0.0136177	0.0456518	0.0471526	0.0515393	0.00659914	0.0191035
chr7:2556163-2556635	472	FALSE		FALSE	TRUE	BRAT1	2	0.787313	0.724692	0.059063	0.023	0.0162698	0.0366667	0.0508194	0.0758547	0.0416773	0.52961	0.371044	0.308995	0.169744	0.199546	0.0938272	0.05	0.0987773	0.156331	0.025	0.0216667
chr7:4859838-4861014	1176	TRUE	RADIL,PAPOLB	FALSE	TRUE	PAPOLB	0	0.883921	0.875157	0.107254	0.0629329	0.0648088	0.165272	0.0166667	0.010101	0.0698289	0.71176	0.342967	0.349757	0.147302	0.157404	0.12568	0.191395	0.114188	0.0722222	0.00833333	0.0925325
chr7:4861360-4861579	219	TRUE	RADIL,PAPOLB	FALSE	TRUE	PAPOLB	0	0.855375	0.785159	0.0261905	0	0	0	0.00757576	0	0	0.705051	0.231782	0.303499	0.0247934	0.184711	0	0.0755444	0.0222107	0	0.05	0
chr7:4862253-4863305	1052	TRUE	RADIL	FALSE	TRUE	PAPOLB	3	0.88393	0.894939	0.0804801	0.0536429	0.0716408	0.0541753	0.0526709	0.042328	0.0564436	0.560348	0.364181	0.275598	0.250549	0.127991	0.04375	0.0499223	0.0531602	0.0843874	0.0559006	0.0518595
chr7:5189148-5189791	643	FALSE		FALSE	TRUE	WIPI2	4	0.948674	0.937302	0.0558396	0.0197861	0.0538299	0.031746	0.0279582	0.0666667	0.0490828	0.713141	0.286057	0.577539	0.165346	0.153525	0.127559	0.133102	0.0937229	0.105195	0.0382284	0.0376984
chr7:5191103-5192187	1084	TRUE	WIPI2	FALSE	TRUE	WIPI2	2	0.879009	0.858484	0.0236313	0.0105263	0.0242361	0.0312049	0.0365741	0.0121912	0.0400585	0.572697	0.288639	0.35327	0.175772	0.175815	0.0171131	0.051124	0.018562	0.0126263	0.0289697	0.0347532
chr7:5779520-5780660	1140	TRUE	RNF216	FALSE	TRUE	RNF216	2	0.864596	0.853801	0.0377297	0.0184211	0.00894383	0.0286596	0.0102839	0.0388655	0.0358169	0.639621	0.175372	0.371032	0.170119	0.299064	0.00714286	0.0206767	0.0187075	0.0296935	0.0141369	0.0597443
chr7:5781938-5782586	648	FALSE		FALSE	TRUE	RNF216	5	0.907223	0.847757	0.0130952	0.0133333	0.075	0.0684874	0.0721939	0.0777778	0.128054	0.654412	0.211537	0.405894	0.108083	0.1688	0.12493	0.111905	0.212062	0.0549363	0.0615079	0.141105
chr7:5897616-5898384	768	FALSE		FALSE	TRUE	CCZ1	3	0.805207	0.906101	0.00909091	0.025	0.0125313	0	0	0	0	0.552381	0.415146	0.437831	0.111111	0.176515	0	0.2	0	0	0	0.0529101
chr7:6007669-6008185	516	TRUE	PMS2	FALSE	TRUE	PMS2	2	0.901477	0.900579	0.111933	0.0226852	0.0474348	0.0486111	0.0380952	0.0551282	0.0697098	0.639413	0.336075	0.410476	0.140741	0.180229	0.0944444	0.142119	0.302381	0.0111111	0.0208333	0.0342385
chr7:6059610-6061774	2164	FALSE		FALSE	TRUE	EIF2AK1	6	0.885983	0.879507	0.0711536	0.0327245	0.048063	0.0664825	0.0337313	0.052968	0.0464489	0.704916	0.332519	0.378954	0.1794	0.143163	0.0918966	0.0944292	0.0869386	0.0824956	0.0730122	0.0522176
chr7:6169735-6170682	947	TRUE	CYTH3	TRUE	TRUE	CYTH3	0	0.916797	0.800869	0.117645	0.0417582	0.0624695	0.0499593	0.0486067	0.190201	0.108744	0.723328	0.405822	0.342526	0.242095	0.188534	0.057	0.131273	0.102698	0.0632163	0.035995	0.0666614
chr7:6349307-6349701	394	FALSE		FALSE	TRUE	FAM220A	2	0.888506	0.844621	0.0705782	0.0457516	0.058909	0	0.060989	0.0897436	0.0545455	0.576389	0.546429	0.532275	0.314021	0.075496	0.130582	0.100017	0.149286	0.0316327	0.0608814	0.0166667
chr7:6484590-6486813	2223	FALSE		FALSE	TRUE	KDELR2,DAGLB	13	0.939712	0.911551	0.0226593	0.0173641	0.0115863	0.0230852	0.0171071	0.0254623	0.0168776	0.644298	0.419905	0.433591	0.205243	0.152525	0.017096	0.0749506	0.0555844	0.0385041	0.0222805	0.0145518
chr7:6826565-6828021	1456	TRUE	CCZ1B	FALSE	TRUE	CCZ1B	6	0.90342	0.824657	0.0235261	0.0358366	0.0278555	0.0588571	0.022807	0.110606	0.0477273	0.691311	0.284352	0.372519	0.233265	0.231961	0.0355556	0.112237	0.10463	0.0683333	0.0469048	0.024906
chr7:7641746-7644467	2721	TRUE	RPA3,UMAD1	FALSE	TRUE	RPA3,UMAD1	7	0.854028	0.881301	0.02274	0.0138596	0.00222222	0.0133754	0.0126901	0.0338589	0.0234306	0.605273	0.193998	0.397911	0.181735	0.0895373	0.0408631	0.0436877	0.0295508	0.0356589	0.0174196	0.00878349
chr7:8055436-8056221	785	TRUE	GLCCI1	FALSE	TRUE	GLCCI1	2	0.959968	0.97496	0.146302	0.100582	0.0671032	0.0844907	0.0541997	0.0959072	0.18041	0.939683	0.257981	0.423744	0.277589	0.141938	0.078939	0.0824901	0.393258	0.238133	0.0986902	0.0357143
chr7:12571483-12571983	500	TRUE	SCIN	FALSE	TRUE	SCIN	0	0.904647	0.869273	0.0132708	0.00534759	0.0158402	0	0	0.0185185	0	0.62949	0.304037	0.45312	0.0759259	0.0631313	0	0.0191919	0.0123457	0.0342857	0	0
chr7:12684739-12686473	1734	FALSE		FALSE	TRUE	ARL4A	2	0.824899	0.809237	0.00680441	0.0117065	0.00454545	0.00277778	0	0.00284091	0.00594121	0.546133	0.325404	0.437305	0.34956	0.205601	0	0.0479365	0.028563	0.056446	0.00555556	0.0183957
chr7:16525606-16527718	2112	TRUE	SOSTDC1,LRRC72	TRUE	TRUE	LRRC72	3	0.898764	0.886622	0.0794946	0.0673144	0.0521239	0.0554353	0.0415252	0.0402626	0.0957774	0.639312	0.388665	0.522	0.241866	0.154058	0.0833896	0.098101	0.157002	0.0798347	0.0412024	0.0894048
chr7:18026918-18027913	995	TRUE	PRPS1L1	FALSE	TRUE	PRPS1L1	0	0.931663	0.911301	0.044879	0.0633102	0.0335411	0.0580692	0.0468276	0.0308141	0.0662909	0.654376	0.423547	0.32966	0.27197	0.206156	0.0650794	0.144824	0.0905293	0.0435736	0.0458171	0.0807859
chr7:18085151-18086080	929	FALSE		FALSE	TRUE	HDAC9	3	0.818051	0.782947	0.0702405	0.0691608	0.0768771	0.0796842	0.0194805	0.046176	0.0595238	0.491456	0.382256	0.471994	0.170238	0.177898	0.05	0.123294	0.154365	0.0420137	0.0333333	0.0363636
chr7:18087614-18088649	1035	TRUE	HDAC9	FALSE	TRUE	HDAC9	0	0.913897	0.882729	0.0837839	0.0975309	0.0686474	0.0372475	0.0636977	0.0420168	0.0647981	0.724118	0.362558	0.369202	0.156962	0.125251	0	0.138912	0.136383	0.0221306	0.0339947	0.0403509
chr7:18289939-18292891	2952	TRUE	HDAC9	FALSE	TRUE	HDAC9	3	0.155008	0.171689	0.88979	0.874643	0.877959	0.829696	0.858633	0.91066	0.889113	0.304104	0.54658	0.587495	0.742987	0.783959	0.88842	0.780996	0.900314	0.847217	0.878509	0.897009
chr7:18851409-18852978	1569	TRUE	HDAC9	FALSE	TRUE	HDAC9	2	0.87713	0.812772	0.0937586	0.055459	0.0535088	0.0232143	0.0455259	0.0663399	0.0525356	0.605547	0.255685	0.445653	0.177674	0.169967	0.0516079	0.0895062	0.064606	0.0330155	0.0517628	0.0680489
chr7:22193602-22193986	384	TRUE	RAPGEF5	FALSE	TRUE	RAPGEF5	0	0.857229	0.798685	0.0327134	0.0142857	0.00854701	0	0.0331197	0.0195266	0.0268962	0.603768	0.217988	0.330342	0.0473906	0.106269	0.033423	0.0555556	0.040202	0.02	0	0
chr7:23170883-23172237	1354	TRUE	KLHL7	FALSE	TRUE	KLHL7	3	0.945575	0.933426	0.0975888	0.145313	0.154166	0.263847	0.0463094	0.248602	0.109961	0.734828	0.325327	0.399875	0.279455	0.252703	0.0501518	0.193314	0.229816	0.1882	0.0802731	0.249356
chr7:23180339-23181195	856	FALSE		FALSE	TRUE	NUPL2	3	0.874131	0.911954	0.0266082	0.0200483	0.0391865	0.0178571	0.0272727	0.0138889	0.0215278	0.614545	0.236259	0.365744	0.256404	0.123077	0.0500971	0.0856782	0.037037	0.0768519	0.0247934	0.0485931
chr7:23182898-23183632	734	TRUE	NUPL2	FALSE	TRUE	NUPL2	2	0.80728	0.837914	0.0171792	0.0127365	0.00838404	0.0083042	0.00568182	0.00462963	0.015035	0.62472	0.440967	0.426734	0.22392	0.0717749	0.00277778	0.00833333	0.0144501	0.0680285	0	0
chr7:23298588-23298892	304	TRUE	MALSU1	FALSE	TRUE	MALSU1	0	0.932782	0.917544	0.0133333	0.00854701	0	0.0178571	0.0269481	0	0	0.612534	0.337419	0.399446	0.138095	0.16829	0	0.0473485	0.0441558	0	0.0185185	0
chr7:23345828-23346782	954	TRUE	IGF2BP3	FALSE	TRUE	IGF2BP3	2	0.1318	0.107184	0.911563	0.949914	0.830676	0.8941	0.857851	0.896506	0.877686	0.118329	0.704589	0.461958	0.798893	0.837206	0.922845	0.868519	0.871429	0.905584	0.918948	0.914815
chr7:23532438-23533081	643	FALSE		FALSE	TRUE	TRA2A	3	0.921183	0.926741	0.0103249	0.00420168	0.00297619	0.0128968	0.00333333	0	0.0166414	0.700109	0.220883	0.349567	0.188592	0.194915	0.0108025	0.0736569	0.00653595	0.0361678	0	0.015
chr7:23596424-23597124	700	FALSE		TRUE	TRUE	CCDC126	3	0.904386	0.919973	0	0.0128028	0.012617	0	0.0131579	0	0	0.644217	0.205739	0.486283	0.184127	0.0420168	0	0.0331466	0.0222222	0.0326279	0.0220459	0
chr7:23679124-23679835	711	FALSE		FALSE	TRUE	FAM221A	0	0.841736	0.83015	0.0134259	0.00490196	0.00555556	0.0123457	0	0.012987	0	0.576452	0.249349	0.21379	0.112109	0.153337	0.0360256	0.0479021	0.0569444	0.0208333	0.0309343	0.0296296
chr7:23701260-23701743	483	TRUE	FAM221A	FALSE	TRUE	FAM221A	1	0.919259	0.915781	0.0278509	0.0585904	0.0222222	0.0537037	0.0181406	0.0357143	0.0590909	0.671703	0.396015	0.506328	0.215625	0.0491841	0.0615079	0.157048	0.025	0.0512987	0.0566667	0.0433333
chr7:23709094-23711670	2576	TRUE	STK31	FALSE	TRUE	STK31	2	0.931016	0.890337	0.0535651	0.0592921	0.0368106	0.0500661	0.0493135	0.0286511	0.0414945	0.68623	0.233335	0.42154	0.166341	0.198155	0.0249614	0.0452152	0.0367264	0.0703022	0.0227067	0.102194
chr7:26289857-26291306	1449	FALSE		FALSE	TRUE	SNX10	3	0.934945	0.942443	0.0352601	0.00785634	0.0153037	0.0161905	0.0222222	0.0399339	0.0534543	0.756199	0.219444	0.461364	0.189633	0.184538	0.0564935	0.119425	0.0470238	0.0540404	0.0207143	0.119892
chr7:27104138-27109060	4922	TRUE	HOXA3,HOXA-AS2	TRUE	TRUE	HOXA-AS2	1	0.894441	0.866569	0.0272478	0.0146711	0.0123552	0.0160382	0.0142978	0.0194247	0.0186149	0.616485	0.330873	0.349567	0.147587	0.189022	0.0124543	0.0894984	0.0262032	0.0603044	0.0123176	0.0354039
chr7:27112471-27114324	1853	TRUE	HOXA3,HOXA-AS2	TRUE	TRUE	HOXA3,HOXA-AS2	0	0.898525	0.847997	0.0879522	0.0799421	0.0339501	0.068624	0.0393095	0.0555604	0.0362434	0.694495	0.480332	0.492007	0.272082	0.21757	0.0504757	0.0708285	0.0616094	0.0353081	0.0897306	0.0768272
chr7:27114641-27117004	2363	TRUE	HOXA3,HOXA-AS2	TRUE	TRUE	HOXA3,HOXA-AS2	0	0.920747	0.883658	0.0478219	0.0250219	0.0175558	0.0381026	0.0145666	0.0266545	0.0350768	0.663803	0.271567	0.447761	0.120119	0.166732	0.0185498	0.0656486	0.0836641	0.0118998	0.0242671	0.0576028
chr7:27121927-27125567	3640	TRUE	HOXA3,HOXA-AS2	TRUE	TRUE	HOXA-AS2	1	0.902985	0.905823	0.0307458	0.00998153	0.00749881	0.0115751	0.00612429	0.0127525	0.0227523	0.646247	0.305941	0.440988	0.135995	0.124296	0.01324	0.0725446	0.0378215	0.0794808	0.00987855	0.0296115
chr7:29990226-29991940	1714	TRUE	SCRN1	FALSE	TRUE	SCRN1	8	0.895551	0.896299	0.0588826	0.0579053	0.0577066	0.0671722	0.053875	0.0636256	0.0746847	0.716377	0.278442	0.403958	0.254722	0.179722	0.0459562	0.145815	0.0668323	0.0794209	0.0794312	0.0662055
chr7:35038470-35039213	743	FALSE		FALSE	TRUE	DPY19L1	1	0.812109	0.752094	0.0161472	0.00909091	0.0130208	0	0.0167411	0.0263736	0.0427812	0.594729	0.253707	0.265041	0.0138889	0.0225694	0	0.0472245	0.0458333	0.0488889	0	0.0871699
chr7:36365462-36366597	1135	TRUE	KIAA0895	FALSE	TRUE	KIAA0895	2	0.895611	0.869427	0.0270027	0.0256499	0.0219626	0.0353084	0.0253945	0.0351562	0.0538597	0.640025	0.307848	0.332853	0.107096	0.149527	0.0171296	0.0287785	0.042561	0.0128205	0.0261613	0.0244943
chr7:36367782-36368342	560	TRUE	KIAA0895	FALSE	TRUE	KIAA0895	2	0.886639	0.885852	0.0348049	0.0156699	0.0324786	0.0441106	0.0229167	0.0486685	0.0384615	0.56553	0.270021	0.311289	0.162906	0.185567	0.0511905	0.0621212	0.0672727	0.047619	0.0206349	0.0563492
chr7:37848963-37849393	430	TRUE	EPDR1,NME8	FALSE	TRUE	NME8	0	0.94213	0.929921	0.0132035	0.0194771	0.00808824	0.012963	0	0.0285714	0.0164717	0.70611	0.262013	0.315065	0.154545	0.0265088	0.0262393	0	0.0327006	0.015873	0.0125356	0.00892857
chr7:39622444-39622922	478	FALSE		FALSE	TRUE	RALA	2	0.89738	0.866116	0.017037	0	0.00714286	0	0.0125	0.0326923	0.0125	0.65184	0.271528	0.493338	0.210758	0.123304	0	0.0238095	0	0.0509524	0.0111111	0
chr7:40135479-40136852	1373	TRUE	SUGCT	FALSE	TRUE	SUGCT,MPLKIP	3	0.939506	0.90955	0.0278645	0.00454625	0.024087	0.010307	0.0286031	0.0296408	0.0119849	0.674835	0.418293	0.382545	0.15251	0.238019	0.0212355	0.0563616	0.00965701	0.08231	0.0160173	0.0509071
chr7:43249439-43250070	631	TRUE	HECW1	FALSE	TRUE	HECW1	0	0.864922	0.906325	0.110933	0.0979021	0.0666926	0.129524	0.0401786	0.124811	0.17963	0.736621	0.284361	0.438507	0.208858	0.352378	0.110664	0.0964845	0.130667	0.11685	0.0885417	0.191144
chr7:43648046-43650699	2653	TRUE	COA1	FALSE	TRUE	COA1	4	0.122096	0.110265	0.879591	0.843408	0.833146	0.857297	0.818214	0.886859	0.88676	0.353695	0.6571	0.626489	0.760463	0.786762	0.831332	0.845487	0.898857	0.813274	0.821649	0.882267
chr7:43728043-43728811	768	TRUE	COA1	FALSE	TRUE	COA1	3	0.82318	0.785299	0.0106667	0.00836725	0.008	0.00694444	0.0114379	0	0.00571429	0.655436	0.273306	0.452289	0.190271	0.166477	0	0.0373434	0.00966184	0.011646	0	0.0155556
chr7:44582992-44583678	686	FALSE		FALSE	TRUE	TMED4	4	0.849633	0.894672	0.0185684	0.0335906	0.030472	0.0220588	0.0271132	0.02	0.0176923	0.609085	0.246032	0.448951	0.167001	0.12398	0.0360119	0.0333333	0.017316	0.0185185	0.025974	0.0133929
chr7:45027244-45028380	1136	TRUE	CCM2	FALSE	TRUE	CCM2	1	0.0455556	0.0142857	0.9351	0.934827	0.885321	0.929149	0.893743	0.952494	0.903836	0.32776	0.693405	0.490665	0.757655	0.844855	0.941419	0.832979	0.8757	0.888861	0.923596	0.903881
chr7:45028581-45028936	355	TRUE	CCM2	FALSE	TRUE	CCM2	1	0.122547	0.0765909	0.938889	0.980556	0.834776	0.778114	0.886905	0.802679	0.861421	0.220711	0.724554	0.579304	0.864076	0.792361	0.817175	0.846667	0.90303	0.82733	0.906667	0.840306
chr7:47999618-48000295	677	TRUE	SUN3	FALSE	TRUE	SUN3	4	0.941189	0.947472	0.113925	0.0888132	0.0809637	0.0631319	0.178629	0.151541	0.100097	0.672539	0.273886	0.539477	0.281303	0.0725204	0.136634	0.114469	0.189681	0.120075	0.127778	0.133222
chr7:48028620-48029267	647	TRUE	SUN3	FALSE	TRUE	SUN3	1	0.922321	0.911426	0.105002	0.0905409	0.0894867	0.182483	0.0472222	0.0673077	0.0841064	0.779716	0.349325	0.540852	0.256221	0.203266	0.101903	0.0926407	0.389887	0.14707	0.103632	0.126539
chr7:48087715-48088179	464	FALSE		FALSE	TRUE	UPP1	3	0.876018	0.907143	0.115713	0.128671	0.073082	0.1803	0.0867347	0.0628788	0.14463	0.729663	0.304714	0.656818	0.298901	0.301549	0.0434524	0.190039	0.105051	0.0619048	0.0379121	0.171886
chr7:48090081-48090866	785	TRUE	UPP1	TRUE	TRUE	UPP1	0	0.820199	0.838172	0.0675992	0.0603614	0.0355469	0.052	0.0409405	0.0315972	0.0418385	0.723567	0.230882	0.315417	0.151175	0.112075	0.0181818	0.0717619	0.00862069	0.0299242	0.04	0.0648918
chr7:50794040-50795142	1102	FALSE		FALSE	TRUE	GRB10	5	0.85229	0.801557	0.0469905	0.0438205	0.0366947	0.0221429	0.021875	0.0388889	0.0728644	0.568258	0.349582	0.32044	0.202158	0.107895	0.0475433	0.134234	0.0886508	0.0307416	0.0504107	0.0452778
chr7:53034999-53036826	1827	TRUE	POM121L12	TRUE	TRUE	POM121L12	1	0.879539	0.792006	0.0878307	0.0222738	0.00740327	0.0219955	0.00926527	0.0186309	0.0148898	0.678906	0.396671	0.377358	0.216355	0.153103	0.0286024	0.0327479	0.0280959	0.073998	0.0082265	0.0109307
chr7:55362845-55364949	2104	FALSE		FALSE	TRUE	LANCL2	2	0.783829	0.830195	0.0212663	0.00648148	0.0136527	0.0075	0.00880598	0.0088608	0.0092817	0.638699	0.247796	0.346647	0.185773	0.149247	0.0165065	0.0988593	0.0271422	0.0265686	0.00620491	0.0513754
chr7:56114876-56115720	844	TRUE	NUPR2	FALSE	TRUE	NUPR2	3	0.876902	0.830611	0.0789416	0.0260288	0.0374441	0.0815308	0.0138258	0.00347222	0.0155747	0.619435	0.304078	0.332877	0.214334	0.196326	0.0298401	0.113599	0.00969888	0.0590154	0.0535714	0.0963711
chr7:66114024-66114198	174	FALSE		FALSE	TRUE	CRCP	1	0.897686	0.868574	0.0183333	0.0125	0.00833333	0.0761905	0.02	0.0166667	0.0535714	0.917228	0.38631	0.58627	0.225	0.126071	0.0333333	0.0723104	0	0.0581818	0	0.0125
chr7:73327377-73329123	1746	TRUE	TRIM50,FKBP6	TRUE	TRUE	FKBP6,TRIM50	2	0.937965	0.922451	0.0847424	0.016695	0.0126041	0.0517829	0.011502	0.0138889	0.0223285	0.59034	0.356824	0.445741	0.204867	0.128417	0.0195967	0.168357	0.0543032	0.102668	0.0266798	0.019465
chr7:73523061-73525286	2225	FALSE		FALSE	TRUE	BAZ1B	8	0.890777	0.903538	0.0402962	0.032464	0.0351511	0.0417958	0.0294621	0.0491631	0.0546783	0.762189	0.386071	0.402713	0.183824	0.155826	0.0589624	0.106263	0.0526635	0.038644	0.0408365	0.0679579
chr7:73558057-73559168	1111	FALSE		FALSE	TRUE	BCL7B	4	0.882043	0.874275	0.0997189	0.0583161	0.0742505	0.117448	0.062314	0.0695437	0.0813492	0.674265	0.256493	0.382887	0.232983	0.123831	0.0686463	0.176492	0.140639	0.0717768	0.0272409	0.0942006
chr7:73684373-73686178	1805	TRUE	BUD23	FALSE	TRUE	BUD23,DNAJC30	9	0.907904	0.881198	0.02017	0.00726852	0.0135968	0.00558511	0.00641858	0.00769601	0.00919118	0.677691	0.336027	0.362128	0.171344	0.160732	0.00667896	0.0707384	0.00751916	0.0507148	0.00446429	0.00308642
chr7:74093944-74094856	912	TRUE	LIMK1	FALSE	TRUE	LIMK1	0	0.0434783	0.0488889	0.89127	0.887846	0.908033	0.923875	0.83054	0.887477	0.859917	0.288704	0.656501	0.539508	0.796743	0.811614	0.887475	0.930845	0.901797	0.859735	0.906371	0.880379
chr7:75877583-75878518	935	TRUE	RHBDD2	FALSE	TRUE	RHBDD2	4	0.892327	0.879968	0.015812	0.0336538	0	0.0444444	0.00543478	0	0	0.763075	0.252561	0.463406	0.167736	0.189773	0.0755929	0.0697314	0.0138889	0.0825621	0.0377525	0.00892857
chr7:76460314-76461166	852	FALSE		FALSE	TRUE	DTX2	4	0.908367	0.893207	0.106278	0.0884716	0.0749763	0	0.0299603	0.0209751	0.0789855	0.661137	0.501111	0.433107	0.237121	0.194264	0.0690476	0	0	0.132407	0.0627976	0.0445437
chr7:77291924-77292866	942	TRUE	CCDC146	FALSE	TRUE	CCDC146	2	0.941574	0.94561	0.106906	0.146669	0.17037	0.0820516	0.119352	0.324292	0.201793	0.681409	0.25986	0.492857	0.248471	0.221513	0.122327	0.133125	0.30741	0.232206	0.282738	0.139444
chr7:87601666-87602472	806	TRUE	ABCB1	FALSE	TRUE	ABCB1	2	0.920852	0.92903	0.121017	0.038622	0.0801632	0.0717692	0.0622549	0.0827851	0.155114	0.702597	0.417415	0.47486	0.0853175	0.153146	0.0428571	0.134127	0.316605	0.0551282	0.0665909	0.0833333
chr7:87626995-87627559	564	TRUE	ABCB1,RUNDC3B	FALSE	TRUE	RUNDC3B	2	0.758655	0.792426	0.0351599	0.0421335	0.030754	0.0699405	0.04038	0.0535714	0.109167	0.369808	0.191017	0.343923	0.183354	0.0670437	0.107143	0.0707431	0.0446429	0	0.047619	0.108466
chr7:87629289-87631689	2400	TRUE	ABCB1,RUNDC3B	FALSE	TRUE	RUNDC3B	4	0.882812	0.904635	0.0267734	0.0202179	0.0312032	0.0157513	0.0161499	0.0343813	0.0407625	0.664183	0.193529	0.30622	0.16317	0.0703759	0.0142045	0.0202381	0.035	0.0645967	0.0419355	0.0210785
chr7:90153200-90153998	798	FALSE		FALSE	TRUE	STEAP1	1	0.80345	0.875703	0.00846154	0.0141026	0.0137821	0.0125	0.0222222	0.0250918	0.024	0.642376	0.248148	0.215173	0.14124	0.184231	0.0554622	0.049263	0.0111111	0.0715142	0	0.0196759
chr7:92178082-92178656	574	TRUE	LRRD1,CYP51A1-AS1	FALSE	TRUE	LRRD1	2	0.830238	0.881935	0.026274	0.0104396	0.0321456	0.027588	0.0233403	0.00714286	0.0321207	0.480853	0.197835	0.437384	0.271039	0.121946	0.0125162	0.108424	0.0681166	0.0639731	0.0132155	0.0627289
chr7:93999088-94000742	1654	TRUE	BET1	FALSE	TRUE	BET1	2	0.941641	0.936444	0.129519	0.136273	0.073011	0.131587	0.0784055	0.0696667	0.208192	0.719642	0.324227	0.380163	0.261915	0.410868	0.117714	0.191235	0.167429	0.1247	0.110248	0.141133
chr7:94663446-94665441	1995	TRUE	PEG10	TRUE	TRUE	PEG10	0	0.929225	0.926126	0.0203683	0.0117007	0.0134487	0.0268365	0.0109493	0.00420626	0.0121822	0.669607	0.341265	0.461034	0.174139	0.1004	0.0193688	0.028326	0.0419062	0.0526409	0.0180366	0.0344732
chr7:94906479-94907340	861	TRUE	PPP1R9A	FALSE	TRUE	PPP1R9A	3	0.837381	0.81845	0.0700304	0.0597938	0.111111	0.0552024	0.0517982	0.0721665	0.0291375	0.615641	0.31157	0.311652	0.263149	0.188199	0.0716667	0.0685268	0.158422	0.104162	0.0805195	0.0565359
chr7:97116896-97117374	478	TRUE	SDHAF3	FALSE	TRUE	SDHAF3	2	0.794506	0.736697	0.00699301	0	0	0	0	0	0	0.599315	0.215519	0.315319	0.150688	0.0776431	0	0.127976	0	0.0421101	0	0.0373737
chr7:97872774-97873464	690	FALSE		FALSE	TRUE	ASNS	2	0.837312	0.848407	0.0340961	0.0454346	0.037961	0.09375	0.0905983	0.0369898	0.0384199	0.510376	0.276144	0.401283	0.219481	0.0949776	0.0238095	0.132399	0.0683862	0.0627126	0.0660291	0.146202
chr7:98252843-98253203	360	TRUE	BRI3	FALSE	TRUE	TECPR1,BRI3	2	0.85163	0.885603	0.0370908	0.0119048	0.0341146	0.0858586	0.0447879	0.0333333	0.0596591	0.779782	0.285988	0.309313	0.165933	0.127027	0.0470207	0.051431	0.0714286	0.0687094	0.0151786	0.0153846
chr7:99323983-99325110	1127	FALSE		FALSE	TRUE	ARPC1A	4	0.903978	0.926758	0.0369048	0.0250441	0.0132404	0.0287209	0.0331313	0.0107273	0.0239934	0.69196	0.29248	0.4403	0.217093	0.138973	0.0234136	0.1331	0.0794738	0.0578411	0.0232684	0.00420168
chr7:99473641-99474846	1205	TRUE	ZNF789	FALSE	TRUE	ZNF789	7	0.893029	0.891844	0.0026455	0.00639098	0.00725624	0.0115955	0	0.0126984	0.0128504	0.665326	0.263386	0.366597	0.16797	0.182895	0	0.0524018	0.021558	0.0304568	0.00763889	0
chr7:99549960-99551350	1390	TRUE	FAM200A	FALSE	TRUE	FAM200A	5	0.865965	0.870824	0.0466132	0.0180912	0.0334801	0.00976431	0.0235566	0.005	0.025128	0.623846	0.191286	0.387211	0.108673	0.143676	0.0338384	0.10452	0.0425265	0.0497655	0.0239899	0.0372899
chr7:100050434-100051724	1290	TRUE	ZSCAN21	FALSE	TRUE	ZSCAN21	5	0.848926	0.873318	0.0415867	0.0227937	0.0162562	0.0378175	0.0176248	0.0357744	0.0360002	0.577303	0.284976	0.417086	0.146618	0.198461	0.0463346	0.0563402	0.101636	0.030721	0.00694444	0.0345328
chr7:100178029-100179064	1035	TRUE	STAG3	FALSE	TRUE	STAG3,GPC2	2	0.885877	0.870897	0.0721193	0.0238675	0.0465517	0.0173993	0.0543884	0.0927273	0.0347863	0.582449	0.382012	0.339478	0.223065	0.18031	0.0184524	0.0790427	0.130096	0.0205628	0.0236111	0.0708771
chr7:100437060-100437932	872	FALSE		FALSE	TRUE	PPP1R35	3	0.899997	0.918546	0.130254	0.0515253	0.0621931	0.100559	0.0399531	0.0712351	0.0647716	0.642812	0.219493	0.55284	0.333438	0.237428	0.0510735	0.139959	0.118095	0.107095	0.078373	0.112279
chr7:100583908-100584251	343	TRUE	LRCH4,FBXO24	FALSE	TRUE	LRCH4,FBXO24	0	0.00925926	0.015873	0.891219	0.783333	0.863622	0.904563	0.80619	0.842318	0.829945	0.30178	0.520278	0.61303	0.866731	0.732784	0.832738	0.794322	0.922659	0.804727	0.815697	0.869113
chr7:100706979-100707559	580	TRUE	POP7	FALSE	TRUE	POP7	0	0.836213	0.926667	0.194444	0.0151515	0.0261491	0.0251748	0.0216675	0.0337662	0.0236715	0.710933	0.261307	0.350807	0.288265	0.154559	0.0411255	0.0747036	0.0241546	0.0464174	0.0386059	0.0399845
chr7:100873813-100874612	799	FALSE		FALSE	TRUE	SRRT	4	0.871972	0.814574	0.0129102	0.0178571	0.0396107	0.0488404	0.0676407	0.0486111	0.0505566	0.660166	0.157309	0.335869	0.284396	0.142109	0.0391156	0.110662	0.07693	0.0491522	0.0389739	0.0233164
chr7:100887536-100887942	406	TRUE	SRRT	FALSE	TRUE	SRRT	0	0.0569728	0.11164	0.853752	0.910714	0.825798	0.868671	0.773829	0.844424	0.846791	0.303288	0.563486	0.331009	0.737625	0.809946	0.80261	0.791494	0.852296	0.832354	0.86396	0.845848
chr7:101240111-101240284	173	TRUE	FIS1	FALSE	TRUE	FIS1	0	0.907652	0.850593	0	0.0198413	0	0.00826446	0.00649351	0.0173993	0.0502319	0.81131	0.0752315	0.535473	0.244901	0.488148	0	0.114371	0.138379	0.180952	0.158812	0.306068
chr7:101245480-101246302	822	TRUE	FIS1	FALSE	TRUE	FIS1	2	0.867368	0.829975	0.0129001	0.0793706	0.03358	0.0719592	0.0370582	0.0324268	0.0410714	0.724775	0.407803	0.394708	0.258742	0.228496	0.0780533	0.114316	0.094957	0.0961063	0.0461159	0.0853415
chr7:101320234-101321194	960	TRUE	IFT22	FALSE	TRUE	IFT22	5	0.93328	0.929918	0.0711653	0.0144171	0.0187898	0.00980392	0.0442436	0	0.0353448	0.641068	0.374127	0.312481	0.187739	0.0998524	0.0395538	0.0808216	0.114767	0.0292593	0.0407913	0.0632828
chr7:102973623-102974367	744	TRUE	FBXL13,NFE4	FALSE	TRUE	FBXL13,NFE4	2	0.92571	0.923642	0.11327	0.121776	0.0233798	0.13396	0.0289141	0.0506313	0.0133745	0.725458	0.254021	0.602408	0.286974	0.143	0.0620718	0.129628	0.177072	0.116716	0.0828139	0.247354
chr7:105522673-105523586	913	FALSE		FALSE	TRUE	PUS7	5	0.918549	0.89584	0.0861021	0.0346975	0.0523868	0.0665205	0.0547901	0.14125	0.0825261	0.661368	0.386415	0.471845	0.258694	0.165771	0.0579365	0.108682	0.11369	0.0841357	0.0146718	0.0910173
chr7:105579666-105581146	1480	TRUE	EFCAB10	FALSE	TRUE	EFCAB10	5	0.878476	0.851827	0.0424808	0.0189223	0.0302936	0.0248609	0.0115385	0.0303922	0.0273453	0.729058	0.179103	0.249618	0.243816	0.123457	0.0325139	0.094883	0.0902886	0.0665716	0.0364502	0.0257937
chr7:105582002-105582803	801	TRUE	EFCAB10	FALSE	TRUE	EFCAB10	0	0.920883	0.897054	0.00555556	0.0104167	0.00912157	0.0107143	0	0	0.00531814	0.675133	0.318316	0.386626	0.154294	0.116575	0.00462963	0.0430501	0	0.041088	0.0135813	0
chr7:106113029-106113583	554	FALSE		FALSE	TRUE	SYPL1	1	0.924343	0.850274	0.0113757	0	0	0	0.0143745	0	0.0042735	0.713209	0.214457	0.40137	0.0185185	0.121363	0	0.0712362	0.0268229	0.0218254	0	0.0404734
chr7:108524317-108525122	805	TRUE	PNPLA8	FALSE	TRUE	PNPLA8	1	0.913193	0.90138	0.0926309	0.0439553	0.0399287	0.0350571	0.0381907	0.0376068	0.0589869	0.705689	0.368719	0.391398	0.468282	0.21917	0.0133333	0.131899	0.0560268	0.00653595	0.0155844	0.025
chr7:108567755-108568955	1200	TRUE	PNPLA8,THAP5	FALSE	TRUE	PNPLA8,DNAJB9,THAP5	3	0.86096	0.892401	0.0427363	0.022028	0.0244898	0.0749806	0.0228022	0.0848958	0.0180451	0.63526	0.2676	0.454506	0.30834	0.28543	0.0272487	0.0743254	0.0262897	0.0564223	0.0382653	0.172663
chr7:116951369-116952915	1546	TRUE	ST7-AS1	FALSE	TRUE	ST7-OT4,ST7	1	0.845859	0.823131	0.0292308	0.018063	0.0143703	0.032197	0.0135214	0.0436869	0.0361863	0.686028	0.255825	0.30013	0.163465	0.201041	0.0184096	0.0817606	0.0304762	0.0759348	0.024531	0.0376537
chr7:117426700-117428599	1899	TRUE	ASZ1	TRUE	TRUE	ASZ1	1	0.877776	0.845317	0.04947	0.0261437	0.0197738	0.0182773	0.00535526	0.0208864	0.025127	0.638951	0.307075	0.282479	0.12083	0.101442	0.0194196	0.0556569	0.0443801	0.0830175	0.0146889	0.0369709
chr7:118181651-118183232	1581	FALSE		FALSE	TRUE	LSM8	2	0.894483	0.864351	0.0661823	0.0719711	0.0577644	0.0337006	0.0578172	0.0660628	0.0544189	0.625138	0.331301	0.378437	0.231784	0.131602	0.0785948	0.0487374	0.115699	0.0562669	0.0818627	0.101115
chr7:118224582-118225951	1369	TRUE	ANKRD7	FALSE	TRUE	ANKRD7	1	0.919611	0.90123	0.0146906	0.0209559	0.0149573	0.0316952	0.0181642	0.0136213	0.017608	0.731332	0.339108	0.29947	0.0825747	0.130985	0.0116279	0.0961682	0.0343138	0.00631801	0.00909091	0.0163094
chr7:123531499-123532287	788	TRUE	IQUB	FALSE	TRUE	IQUB	1	0.875666	0.890136	0.0848851	0.0766228	0.0570055	0.133333	0.0728395	0.0607143	0.0974432	0.751499	0.267347	0.498363	0.138294	0.0833333	0.0462963	0.303571	0.015625	0.179167	0.046875	0.245556
chr7:123535410-123536060	650	FALSE		FALSE	TRUE	IQUB	3	0.918816	0.862764	0.0722626	0.0430671	0.0438462	0.125433	0.131595	0.0785926	0.0484436	0.712103	0.257547	0.493761	0.189116	0.14531	0.0436508	0.144078	0.0744587	0.0502646	0.0388889	0.103896
chr7:129055740-129056587	847	FALSE		FALSE	TRUE	TNPO3	1	0.860415	0.881529	0.0140693	0.0262446	0.0270785	0.0173913	0.0182446	0.0224103	0.0265797	0.71018	0.276574	0.461491	0.283679	0.0985282	0.0543478	0.0625129	0.0318841	0.0441019	0.0124444	0.0284188
chr7:129501468-129501836	368	FALSE		FALSE	TRUE	SMKR1	2	0.887367	0.82711	0.0412088	0.0323471	0.0708048	0.0291667	0.142857	0.00641026	0.0486111	0.442344	0.360934	0.447045	0.123333	0.165833	0.0747586	0.0545455	0.181548	0.043315	0.0226496	0.0518065
chr7:129953434-129953888	454	FALSE		FALSE	TRUE	UBE2H	2	0.896643	0.888975	0.0117284	0.0125	0.00982662	0.00793651	0	0.0185185	0.00462963	0.52836	0.348325	0.393696	0.252901	0.254481	0.0308829	0.117671	0	0.0374228	0	0.0395408
chr7:130049544-130050775	1231	TRUE	ZC3HC1	FALSE	TRUE	ZC3HC1	3	0.924997	0.90618	0.150439	0.0150932	0.0645191	0.108503	0.0485847	0.0655993	0.135034	0.677624	0.217892	0.403919	0.183923	0.134713	0.0953879	0.0712121	0.116964	0.0825524	0.0462585	0.0881043
chr7:130051824-130052680	856	FALSE		FALSE	TRUE	ZC3HC1	4	0.907644	0.956336	0.0470894	0.0277778	0.0368048	0.0423611	0.0427354	0.109921	0.0667375	0.801311	0.461876	0.395853	0.258503	0.154368	0.03125	0.200524	0.0547619	0.118222	0.0412291	0.08841
chr7:130067652-130069748	2096	FALSE		FALSE	TRUE	KLHDC10	8	0.917007	0.909759	0.175922	0.0475545	0.0808719	0.26796	0.104131	0.131634	0.125347	0.7246	0.418496	0.563447	0.243853	0.16914	0.211407	0.0964172	0.395636	0.207305	0.123388	0.313422
chr7:130205870-130207620	1750	TRUE	TMEM209	FALSE	TRUE	SSMEM1,TMEM209	3	0.89807	0.887978	0.020861	0.00950292	0.00206612	0.00187617	0.00950292	0.0138528	0.00874535	0.764691	0.278853	0.321893	0.17739	0.212165	0.00730057	0.0686233	0.0189315	0.0762905	0.00836386	0.0115953
chr7:130439604-130440506	902	TRUE	CEP41	FALSE	TRUE	CEP41	5	0.927245	0.912803	0.0215138	0.00384615	0.002849	0	0.00617284	0.00714286	0.00411523	0.563066	0.250703	0.419718	0.139069	0.131664	0	0.0273825	0.00833333	0.0264973	0.00444444	0.0185185
chr7:134457683-134458251	568	TRUE	AKR1B1	FALSE	TRUE	AKR1B1	1	0.809564	0.786227	0.0434524	0.0108696	0.0227273	0	0.00694444	0.012987	0.0378788	0.449744	0.163441	0.355087	0.211649	0.117866	0	0.0285714	0.0737879	0.0599105	0.00699301	0.0119048
chr7:139134300-139135150	850	TRUE	TTC26	FALSE	TRUE	TTC26	2	0.937427	0.943055	0.111623	0.0876116	0.163106	0.205026	0.164017	0.191931	0.204	0.720394	0.371339	0.497259	0.284646	0.253701	0.128571	0.06	0.135611	0.129427	0.238571	0.0398693
chr7:139338787-139340043	1256	TRUE	FMC1	FALSE	TRUE	FMC1,LUC7L2	2	0.864137	0.800532	0.0110481	0.0197421	0	0.0174603	0.00824176	0	0.0128254	0.502779	0.246041	0.451348	0.205998	0.111084	0.010352	0.122279	0.0128788	0.0665615	0.0219298	0.0142857
chr7:139357750-139358517	767	TRUE	LUC7L2,C7orf55-LUC7L2	FALSE	TRUE	LUC7L2	2	0.926039	0.864944	0.0293651	0.0222923	0.0179989	0.0208006	0.0316964	0.041506	0.0365079	0.606638	0.355794	0.450557	0.207369	0.307611	0.00274725	0.0911541	0.0575	0.0567602	0.0172635	0.0444303
chr7:140063439-140064525	1086	TRUE	PARP12	TRUE	TRUE	PARP12	3	0.81855	0.829221	0.0144006	0.00933622	0.0084145	0.020434	0.00804094	0.00586735	0.0120927	0.640501	0.321768	0.319116	0.162594	0.100594	0.00308642	0.124226	0.00890313	0.0042735	0.0043956	0.0184948
chr7:140480118-140481301	1183	FALSE		FALSE	TRUE	MKRN1	5	0.929899	0.926872	0.0848191	0.0194914	0.0706544	0.0687276	0.0401306	0.1164	0.112238	0.659744	0.399179	0.380262	0.279862	0.129412	0.0496359	0.123592	0.163464	0.139631	0.0694715	0.103315
chr7:140671603-140672342	739	TRUE	DENND2A	FALSE	TRUE	ADCK2	1	0.874919	0.921275	0.112755	0.108271	0.0696645	0.10135	0.115677	0.107088	0.104459	0.644743	0.260677	0.532958	0.222934	0.222749	0.0954271	0.106689	0.214299	0.0880068	0.110384	0.0817854
chr7:140695422-140696317	895	TRUE	ADCK2,NDUFB2,NDUFB2-AS1	FALSE	TRUE	NDUFB2-AS1,NDUFB2	1	0.867752	0.874493	0.105658	0.0374103	0.0202005	0.0972267	0.0873094	0.120066	0.0673232	0.645504	0.367042	0.234316	0.239319	0.218857	0.0865613	0.181131	0.214502	0.0974928	0.0580855	0.0604058
chr7:140697979-140698976	997	TRUE	NDUFB2	FALSE	TRUE	NDUFB2-AS1,NDUFB2	4	0.909526	0.904895	0.124402	0.0753321	0.0634848	0.0579701	0.0757095	0.0800357	0.0976326	0.672192	0.281415	0.402307	0.275312	0.234651	0.0457311	0.121556	0.135552	0.0488903	0.05153	0.107865
chr7:143264375-143264816	441	TRUE	GSTK1	FALSE	TRUE	GSTK1	1	0.728094	0.733943	0	0	0.0113636	0.0208333	0.00699301	0	0.0274564	0.548535	0.316667	0.3244	0.118506	0.129524	0	0.0476584	0.159819	0.0126748	0.0395022	0.0385675
chr7:147043455-147044467	1012	TRUE	CNTNAP2	FALSE	TRUE	CNTNAP2	1	0.90412	0.9058	0.0488903	0.0739151	0.0561905	0.0994394	0.0610485	0.0688972	0.0662458	0.66375	0.330453	0.348986	0.218481	0.167377	0.13346	0.0571693	0.110714	0.0962458	0.0790965	0.12064
chr7:148263359-148264168	809	TRUE	CNTNAP2	FALSE	TRUE	CNTNAP2	3	0.901517	0.91866	0.0659371	0.0654376	0.0637973	0.0490467	0.0170274	0.0473064	0.0372992	0.660563	0.346174	0.424149	0.225037	0.203817	0.0746902	0.146697	0.179665	0.0671438	0.0459957	0.0606198
chr7:148414670-148416093	1423	TRUE	CNTNAP2	FALSE	TRUE	CNTNAP2	1	0.910472	0.880845	0.0443429	0.068853	0.0670377	0.0402017	0.0107143	0.0365214	0.0223306	0.685329	0.24783	0.355314	0.232999	0.183147	0.0385558	0.0632471	0.0862774	0.114679	0.085265	0.0358401
chr7:148885315-148886999	1684	FALSE		FALSE	TRUE	EZH2	3	0.872932	0.870457	0.0518846	0.0292413	0.0459088	0.0407983	0.0511922	0.040712	0.051065	0.74021	0.408344	0.411378	0.269042	0.204899	0.0395299	0.0998647	0.0721764	0.0505952	0.0316905	0.0410622
chr7:149240692-149241696	1004	TRUE	ZNF212	FALSE	TRUE	ZNF212	5	0.916856	0.928518	0.0302233	0.0261438	0.0446348	0.0352419	0.0344353	0.0210526	0.0323389	0.653795	0.273659	0.328982	0.130448	0.184632	0.0552214	0.0764449	0.041614	0.0770911	0.0392316	0.0727081
chr7:151078866-151080063	1197	TRUE	FASTK	FALSE	TRUE	FASTK	1	0.893359	0.844053	0.0359759	0.0193506	0.0121578	0.0425481	0.00983865	0.013934	0.0216038	0.633735	0.333926	0.355406	0.139514	0.217695	0.027148	0.0719434	0.0133117	0.074574	0.0182549	0.0231856
chr7:151113324-151114597	1273	TRUE	AGAP3	TRUE	TRUE	AGAP3	1	0.870456	0.912606	0.0101587	0.0404762	0.0201756	0.0537037	0.023432	0.0395604	0.0404918	0.694158	0.226696	0.342376	0.183773	0.154866	0.0321068	0.0512741	0.0659069	0.0239811	0.0256874	0.016453
chr7:151122711-151123942	1231	TRUE	AGAP3	TRUE	TRUE	AGAP3	0	0.893168	0.900499	0.0148325	0.011828	0.00642558	0.0134398	0.00664303	0.00656863	0.0104375	0.705078	0.181606	0.367968	0.12508	0.190632	0.0106551	0.136775	0.0150134	0.027092	0.00711549	0.036755
chr7:151340859-151341295	436	FALSE		FALSE	TRUE	NUB1	2	0.885284	0.892907	0.023088	0	0.0154104	0.0659524	0.010101	0.0111111	0.00505051	0.753856	0.289927	0.330136	0.17674	0.185427	0.037296	0.0713187	0.12592	0.0778548	0.033189	0.0254329
chr7:151517079-151517933	854	TRUE	RHEB	FALSE	TRUE	RHEB	1	0.863528	0.870233	0.0359329	0.0216252	0.0163817	0.0307071	0.01	0.0271132	0.0163265	0.622823	0.335264	0.385644	0.180787	0.163941	0.0508314	0.0986609	0.0210365	0.0339962	0.0494048	0.0306591
chr7:151520996-151522131	1135	FALSE		FALSE	TRUE	RHEB	2	0.874584	0.873073	0.108601	0.0461882	0.0461584	0.050782	0.0492296	0.0811464	0.0711742	0.700185	0.270399	0.37538	0.0669594	0.168814	0.0480011	0.0761321	0.118565	0.0168461	0.0480997	0.0352183
chr7:151954704-151956804	2100	TRUE	GALNTL5	FALSE	TRUE	GALNTL5	4	0.912503	0.900531	0.0342984	0.0117766	0.0208221	0.035627	0.00457516	0.0351542	0.0243056	0.611862	0.31246	0.397536	0.190399	0.14253	0.0236532	0.10926	0.0617251	0.0436043	0.0134437	0.0449382
chr7:151969330-151970830	1500	TRUE	GALNTL5	FALSE	TRUE	GALNTL5	7	0.879618	0.858618	0.0587403	0.0464546	0.0877273	0.0196759	0.0456349	0.0271164	0.0327061	0.656516	0.360271	0.382314	0.146334	0.144121	0.0121315	0.102454	0.081746	0.0786704	0.0154321	0.0293651
chr7:151994471-151995622	1151	TRUE	GALNTL5	FALSE	TRUE	GALNTL5	4	0.868994	0.85874	0.0985564	0.0918514	0.0395585	0.100592	0.0644374	0.0703634	0.0646104	0.659281	0.216797	0.417533	0.168052	0.16542	0.0761205	0.0974286	0.165393	0.187401	0.0696762	0.101361
chr7:152676665-152677498	833	FALSE		FALSE	TRUE	XRCC2	3	0.882195	0.914421	0.137078	0.114629	0.143128	0.234127	0.0939024	0.058631	0.200123	0.69787	0.235774	0.366071	0.311158	0.304414	0.102588	0.351786	0.134066	0.111111	0.106845	0.148718
chr7:156638166-156640049	1883	TRUE	LINC01006	TRUE	TRUE	LINC01006,RNF32	5	0.871453	0.88206	0.00458839	0.00961096	0.00827081	0.0077381	0.00479798	0.00716846	0.0141398	0.632875	0.265703	0.313558	0.149996	0.0921179	0.0301324	0.0695652	0.0066958	0.0899077	0.00487013	0.0285444
chr7:156641445-156643789	2344	TRUE	RNF32	FALSE	TRUE	LINC01006,RNF32	2	0.867109	0.911261	0.0829832	0.0604794	0.0348344	0.050388	0.0444444	0.0459388	0.066954	0.655426	0.297351	0.41517	0.178201	0.137504	0.0751599	0.1357	0.0976952	0.0924319	0.0287889	0.1004
chr7:156894172-156894567	395	FALSE		FALSE	TRUE	LMBR1	2	0.88001	0.879371	0.0472125	0.0436364	0.0502564	0.102679	0.0359788	0.8	0.119153	0.698629	0.305556	0.585426	0.257063	0.192956	0.0505669	0.255556	0.194444	0.116667	0.0111111	0.0610501
chr7:157334694-157335945	1251	TRUE	DNAJB6	FALSE	TRUE	DNAJB6	4	0.905981	0.876791	0.0999842	0.123192	0.105992	0.0407738	0.156359	0.0566667	0.061976	0.654419	0.24984	0.506285	0.194849	0.140373	0.054784	0.121478	0.061747	0.0911477	0.0755464	0.099178
chr7:157339330-157339920	590	TRUE	DNAJB6	FALSE	TRUE	DNAJB6	2	0.827981	0.878956	0.0105769	0.0157903	0.0129817	0.0203275	0.0189394	0.0361111	0.0371111	0.682267	0.203066	0.347701	0.116509	0.192122	0.0169816	0.0645216	0.0113155	0.0162907	0.005	0.03125
chr8:686369-687604	1235	TRUE	ERICH1	TRUE	TRUE	ERICH1	0	0.915493	0.926834	0.0181544	0.0317016	0.00769231	0.0323235	0.0136616	0.00768126	0.00900901	0.620008	0.400933	0.361546	0.232353	0.218745	0.0106061	0.0795951	0.0343552	0.00936101	0.00845238	0.00884921
chr8:1755497-1755923	426	TRUE	CLN8	FALSE	TRUE	CLN8	0	0.0317077	0.0660083	0.936361	0.848787	0.875892	0.813117	0.75485	0.775529	0.861823	0.146515	0.564001	0.480102	0.714875	0.624372	0.796543	0.841957	0.858069	0.761385	0.774399	0.878175
chr8:8894230-8895555	1325	FALSE		FALSE	TRUE	MFHAS1	3	0.876894	0.918162	0.0434496	0.0667929	0.0194687	0.0154607	0.0266248	0.0333489	0.0498918	0.618048	0.231899	0.416737	0.14202	0.211814	0.0508061	0.113427	0.178982	0.0433162	0.0238931	0.00930899
chr8:11285734-11286827	1093	TRUE	MTMR9	FALSE	TRUE	MTMR9	3	0.925536	0.922403	0.128749	0.067923	0.08873	0.225025	0.119157	0.170384	0.139234	0.6307	0.312332	0.348594	0.246699	0.311163	0.0765528	0.211872	0.357507	0.0961529	0.099351	0.100227
chr8:11801306-11801979	673	TRUE	FDFT1	FALSE	TRUE	FDFT1	4	0.887938	0.873352	0.0776662	0.0733822	0.105302	0.142976	0.223178	0.081746	0.0920106	0.586727	0.312556	0.358261	0.223271	0.291061	0.111682	0.130471	0.201984	0.0861804	0.101109	0.0797747
chr8:11809299-11810154	855	TRUE	FDFT1	FALSE	TRUE	FDFT1	1	0.92604	0.870098	0.147063	0.0402704	0.102759	0.118953	0.0378151	0.0935209	0.099833	0.703705	0.330814	0.423698	0.193355	0.145609	0.0439097	0.22452	0.146332	0.0584821	0.0404762	0.103665
chr8:17909295-17910692	1397	TRUE	FGL1	FALSE	TRUE	FGL1	1	0.930713	0.828333	0.0620759	0.0234061	0.044898	0.053373	0.0613018	0.0666105	0.0511197	0.636102	0.254734	0.454157	0.226083	0.139867	0.0639852	0.115696	0.0578508	0.0892699	0.0432273	0.0858753
chr8:19015080-19015408	328	TRUE	PSD3	FALSE	TRUE	PSD3	1	0.845986	0.876028	0.0367832	0.00909091	0.0265152	0.0568254	0.017094	0.0319444	0.0583333	0.689556	0.201479	0.39563	0.271096	0.113447	0.0162338	0.247114	0.192713	0.0928319	0.0383929	0.0509373
chr8:21913590-21914275	685	TRUE	DOK2	FALSE	TRUE	DOK2	2	0.0288525	0.0333333	0.877229	0.865657	0.761797	0.840886	0.778345	0.674142	0.86358	0.360913	0.577557	0.45888	0.677778	0.677267	0.585	0.734848	0.841154	0.799786	0.812039	0.816336
chr8:22274448-22277083	2635	TRUE	PIWIL2	TRUE	TRUE	PIWIL2	4	0.875553	0.762277	0.0510276	0.0243867	0.0261569	0.0263515	0.0172979	0.0270508	0.0345734	0.580405	0.366475	0.330358	0.177138	0.170693	0.0183584	0.052823	0.0498161	0.0291045	0.0212429	0.022358
chr8:22438309-22440254	1945	FALSE		FALSE	TRUE	PPP3CC	5	0.913414	0.9282	0.0387206	0.019494	0.0148339	0.0219008	0.0256146	0.0477669	0.059462	0.62614	0.406218	0.317549	0.22742	0.164852	0.0275163	0.120114	0.0614285	0.027959	0.0258778	0.0489328
chr8:23527333-23528176	843	FALSE		FALSE	TRUE	SLC25A37	1	0.890858	0.865241	0.126554	0.126136	0.124674	0.209524	0.146515	0.119231	0.134266	0.739646	0.320675	0.440606	0.237329	0.210996	0.114618	0.117094	0.114835	0.0694048	0.0878788	0.145804
chr8:26290260-26291166	906	FALSE		FALSE	TRUE	PPP2R2A	2	0.917191	0.896036	0.0895295	0.0782798	0.0584349	0.0935935	0.0323084	0.106734	0.0860169	0.691558	0.315752	0.500545	0.231406	0.236635	0.130317	0.109991	0.326126	0.106303	0.065798	0.152094
chr8:27771180-27771637	457	TRUE	CCDC25	FALSE	TRUE	CCDC25,ESCO2	3	0.935876	0.894786	0.105277	0.0892445	0.0673584	0.158601	0.0515351	0.100877	0.0607684	0.644499	0.286369	0.389416	0.31182	0.162693	0.0535062	0.083381	0.140903	0.0690621	0.0632464	0.165697
chr8:27838423-27839164	741	FALSE		FALSE	TRUE	PBK	1	0.741366	0.757427	0.0047619	0.0121693	0.0194444	0.0116162	0.00740741	0.0292517	0.00952381	0.515584	0.325645	0.334115	0.0914774	0.0485474	0.0538034	0.0345599	0.0356838	0.0460541	0.0111111	0.00762527
chr8:30656275-30656763	488	TRUE	GTF2E2	FALSE	TRUE	GTF2E2	2	0.818916	0.844297	0	0.00534759	0	0.0117284	0	0	0.0130208	0.724087	0.30172	0.521759	0.0396825	0.101667	0.00588235	0.0891923	0	0.00584795	0.00793651	0.0360606
chr8:30742496-30743625	1129	TRUE	UBXN8	FALSE	TRUE	UBXN8	4	0.855168	0.85454	0.0687782	0.0510688	0.0285614	0.0412698	0.0437684	0.0473251	0.123594	0.630729	0.269866	0.423247	0.255758	0.126804	0.0143093	0.138853	0.130952	0.10608	0.0374117	0.095601
chr8:30913079-30914925	1846	FALSE		FALSE	TRUE	TEX15	4	0.87795	0.8679	0.0482313	0.0399901	0.0294374	0.016746	0.0225481	0.0326595	0.033677	0.62947	0.246745	0.344217	0.0914358	0.133528	0.0667277	0.121456	0.0726263	0.0174731	0.0185634	0.0382974
chr8:33511506-33512109	603	TRUE	TTI2	FALSE	TRUE	TTI2	3	0.87186	0.867809	0.0202648	0	0.0175137	0	0	0.0117647	0.0296537	0.686835	0.279745	0.444103	0.236233	0.238952	0.0111111	0.0375	0.0300505	0.00350877	0.00555556	0
chr8:35234154-35234839	685	FALSE		FALSE	TRUE	UNC5D	1	0.814689	0.823525	0.00666667	0.00666667	0	0.00714286	0	0.0125	0	0.53873	0.183529	0.343504	0.0551825	0.283207	0	0.126984	0.0111111	0.0583333	0.0190476	0.025
chr8:38102620-38104401	1781	FALSE		FALSE	TRUE	ASH2L	10	0.908127	0.919904	0.0400592	0.011599	0.00700004	0.0124848	0.0128608	0.0309729	0.0481562	0.662243	0.363104	0.495154	0.173252	0.108218	0.0311508	0.0556776	0.0600884	0.028244	0.0198015	0.0535586
chr8:38106576-38107069	493	TRUE	ASH2L	FALSE	TRUE	ASH2L	2	0.879303	0.88134	0.0830527	0.02864	0.0298362	0.0658263	0.0517507	0.0505142	0.0763021	0.737739	0.298879	0.454456	0.15105	0.0641723	0.024693	0.103346	0.168519	0.0294118	0.00759804	0.075
chr8:38229838-38230713	875	TRUE	DDHD2	FALSE	TRUE	DDHD2	3	0.887854	0.91628	0.0679325	0.0403851	0.0224963	0.0316515	0.0360089	0.0236128	0.0436275	0.648422	0.229001	0.35753	0.046936	0.126312	0.0195971	0.125845	0.280385	0.0609536	0.0115039	0.0702916
chr8:38994768-38995443	675	TRUE	TM2D2	FALSE	TRUE	TM2D2	0	0.919745	0.904893	0.153429	0.113615	0.180181	0.143939	0.201575	0.218885	0.177249	0.701136	0.411376	0.41221	0.310073	0.299719	0.116395	0.233245	0.259799	0.0901461	0.157265	0.194108
chr8:39107980-39108384	404	TRUE	ADAM32	FALSE	TRUE	ADAM32	2	0.890796	0.904808	0.123077	0.0192308	0.0155754	0.0649351	0.0136905	0.0333333	0.0351791	0.715563	0.282859	0.382209	0.125296	0.238339	0.0222222	0.155119	0.0568311	0.0512821	0.0239316	0.0698129
chr8:39583952-39585758	1806	TRUE	ADAM18	FALSE	TRUE	ADAM18	1	0.905088	0.849031	0.13192	0.12471	0.0756385	0.0738865	0.070659	0.0571333	0.0770362	0.727071	0.371688	0.381536	0.111169	0.171128	0.0789005	0.12689	0.133452	0.0858814	0.091154	0.143583
chr8:39837533-39838088	555	TRUE	ADAM2	FALSE	TRUE	ADAM2	1	0.848158	0.91369	0.00854701	0.00641026	0.0124875	0.00641026	0.0206044	0.025	0.0208841	0.608822	0.395699	0.380486	0.276344	0.248175	0	0.0141026	0.1375	0.0668221	0.0042735	0.0119048
chr8:39838587-39839261	674	FALSE		FALSE	TRUE	ADAM2	2	0.843048	0.844102	0.0572145	0.0476081	0.1	0.069697	0.0646259	0.15569	0.0732319	0.579795	0.229762	0.486706	0.228968	0.130037	0.0666667	0.146429	0.13447	0.155682	0.341667	0.0793388
chr8:41576174-41577526	1352	TRUE	GPAT4	FALSE	TRUE	GPAT4	3	0.894632	0.901214	0.0225223	0.0300705	0.0303746	0.0245701	0.0211397	0.0279508	0.0188707	0.59191	0.295485	0.360266	0.136774	0.121813	0.0228402	0.0602381	0.0471598	0.0843672	0.00387597	0.0287739
chr8:42052768-42053991	1223	FALSE		FALSE	TRUE	KAT6A	4	0.916258	0.896368	0.0617145	0.0444236	0.0599899	0.0313492	0.0191373	0.0243118	0.0583597	0.677802	0.262336	0.418131	0.248458	0.18221	0.030866	0.155521	0.0477206	0.0718452	0.0183655	0.0305992
chr8:42389875-42391183	1308	FALSE		FALSE	TRUE	VDAC3	6	0.894525	0.926416	0.0511301	0.0262912	0.0540616	0.0324391	0.069127	0.0849624	0.0831216	0.808585	0.392511	0.456044	0.145507	0.287742	0.0334596	0.193926	0.107733	0.0653247	0.0742725	0.133014
chr8:42539836-42540565	729	TRUE	SLC20A2	FALSE	TRUE	SLC20A2,SMIM19	1	0.858866	0.861054	0.0467471	0.0166667	0.014881	0.025	0.01917	0.0438776	0.0171426	0.706787	0.218628	0.363796	0.137491	0.1545	0.0137363	0.0496528	0.0184641	0.031746	0	0.0109307
chr8:43033657-43034013	356	FALSE		FALSE	TRUE	FNTA	0	0.962812	0.954127	0.138889	0.182738	0.166723	0.165004	0.427273		0.105535	0.761364	0.438393	0.560799	0	0.2	0.383333	0.0972849	0.227611	0.0614035	0	0.0208333
chr8:43057605-43059150	1545	TRUE	FNTA	FALSE	TRUE	FNTA	3	0.849549	0.848008	0.0478969	0.0230769	0.0150673	0.0747412	0.0103391	0.0155303	0.0404762	0.57644	0.275046	0.386317	0.172776	0.15071	0.00845411	0.0579168	0.0224074	0.0902381	0.034418	0.0266667
chr8:50161949-50163776	1827	TRUE	SNTG1	FALSE	TRUE	SNTG1	2	0.89317	0.904515	0.0602524	0.0427292	0.0582435	0.139098	0.0801193	0.0457002	0.0751748	0.698609	0.342238	0.469958	0.310456	0.212823	0.112079	0.0907937	0.237911	0.165649	0.0629573	0.0637286
chr8:51407728-51409991	2263	TRUE	PXDNL	TRUE	TRUE	PXDNL	0	0.858261	0.86452	0.0266314	0.0405258	0.0108017	0.0206816	0.0128443	0.0123742	0.0151659	0.619262	0.220674	0.482096	0.199264	0.0941998	0.017457	0.0977249	0.0225041	0.039065	0.0122575	0.0173999
chr8:52744393-52746858	2465	TRUE	RB1CC1	FALSE	TRUE	RB1CC1	5	0.908737	0.900527	0.0418001	0.0181431	0.0179596	0.0337584	0.0124504	0.0417936	0.0440754	0.63903	0.271458	0.445222	0.167024	0.184435	0.0368269	0.0776164	0.0707275	0.0189637	0.0215246	0.0343161
chr8:53843978-53844846	868	FALSE		FALSE	TRUE	ATP6V1H	1	0.876418	0.829202	0.0633869	0.0194046	0.0380013	0.0123035	0.0323749	0.024588	0.0102339	0.73909	0.234613	0.381846	0.145699	0.157362	0.0401347	0.0748286	0.132456	0.0138889	0.0317081	0.0735217
chr8:54023047-54023313	266	FALSE		FALSE	TRUE	TCEA1	1	0.921758	0.85933	0.00968013	0.0341238	0.0125313	0	0	0.0182073	0.00584795	0.564757	0.316792	0.9	0.135913	0	0.00584795	0	0.0202381	0.0198653	0	0
chr8:54133357-54134838	1481	FALSE		FALSE	TRUE	MRPL15	3	0.876308	0.843786	0.0155888	0.0111281	0.0207296	0.0247932	0.021851	0.0208333	0.00965074	0.589952	0.214732	0.364684	0.121008	0.170328	0.0143849	0.0636342	0.0247763	0.0413919	0.0158551	0.00892857
chr8:56213350-56213927	577	TRUE	CHCHD7	FALSE	TRUE	CHCHD7	1	0.9782	0.944999	0.0875687	0.0277311	0.131441	0.0472222	0.105556	0.107626	0.0774495	0.718405	0.435253	0.378977	0.160904	0.249416	0.0161319	0.173228	0.178051	0.0488095	0.117262	0.228205
chr8:57192889-57194577	1688	TRUE	LINC01606	FALSE	TRUE	LINC01606	0	0.937772	0.892272	0.0642422	0.0566451	0.0331814	0.0271617	0.0176562	0.0176266	0.0371453	0.640316	0.288174	0.47138	0.109295	0.0952135	0.0503462	0.131081	0.0762772	0.0413205	0.0770014	0.0472652
chr8:63039811-63040675	864	FALSE		FALSE	TRUE	GGH	3	0.665547	0.622782	0.0253043	0.0724091	0.0587695	0.0428571	0.0242424	0.0521487	0.0426219	0.33807	0.0767677	0.188041	0.21176	0.0728438	0.0176923	0.0203081	0.0555195	0.0625	0.0453968	0.00740741
chr8:65632177-65633416	1239	TRUE	ARMC1	FALSE	TRUE	ARMC1	4	0.885199	0.873691	0.0393506	0.0118931	0.0259002	0.0359869	0.0262605	0.0504412	0.0527136	0.618542	0.38781	0.451609	0.166626	0.174479	0.00490196	0.0764118	0.0409226	0.0225759	0.00666667	0.013344
chr8:65635025-65637132	2107	FALSE		FALSE	TRUE	ARMC1	7	0.836605	0.823125	0.0228343	0.00856529	0.0142206	0.0134921	0.0103781	0.0150875	0.00911138	0.593387	0.290913	0.301449	0.0774098	0.14531	0.00501786	0.03177	0.00955071	0.0280512	0.0133503	0.0222022
chr8:66871129-66872329	1200	TRUE	MCMDC2	FALSE	TRUE	MCMDC2	1	0.900163	0.887527	0.0337788	0.0379579	0.0262356	0.0128882	0.0158246	0.0265166	0.0150132	0.647541	0.249668	0.380449	0.149009	0.0752433	0.0163076	0.0361299	0.0384785	0.0213564	0.0161391	0.0223867
chr8:69491710-69492280	570	TRUE	SULF1	FALSE	TRUE	SULF1	2	0.865263	0.81619	0.0266447	0.0138631	0.0187384	0.0392857	0.00990676	0.0160173	0.0121212	0.607723	0.240512	0.295114	0.19431	0.164312	0.021522	0.0159563	0.0290598	0.0865672	0.0393519	0.055169
chr8:69626265-69627090	825	TRUE	SULF1	FALSE	TRUE	SULF1	1	0.915675	0.893149	0.0864802	0.0594203	0.028997	0.022587	0.0357169	0.0347597	0.027917	0.830369	0.342857	0.4504	0.17126	0.127349	0.0290737	0.0942814	0.0462894	0.0482043	0.0291453	0.0477304
chr8:70669687-70671135	1448	TRUE	XKR9	FALSE	TRUE	XKR9,LACTB2	4	0.890096	0.919544	0.0330204	0.0268849	0.0521056	0.0390763	0.0303513	0.025463	0.0117695	0.460395	0.335047	0.530445	0.133337	0.137159	0.0285634	0.132143	0.0532237	0.129596	0	0.0316964
chr8:73007541-73008259	718	FALSE		FALSE	TRUE	TERF1	4	0.870704	0.884721	0.00478469	0.00505051	0.0189394	0.00826446	0.0241047	0.0208333	0.0212121	0.590513	0.253353	0.32169	0.165021	0.119444	0	0.0792208	0.0454939	0	0.012987	0.015873
chr8:80158042-80159075	1033	TRUE	TPD52	FALSE	TRUE	TPD52	3	0.936226	0.944679	0.0850201	0.0944371	0.0675421	0.10119	0.0564059	0.0657895	0.121922	0.633646	0.47996	0.705339	0.223088	0.185185	0.0969726	0.289683	0.38691	0.175	0.0657143	0.153567
chr8:80172092-80172853	761	TRUE	TPD52	FALSE	TRUE	TPD52	1	0.948023	0.9031	0.0595779	0.0161422	0.028356	0.0202076	0.0276234	0.0362554	0.0485179	0.664048	0.278924	0.426331	0.290133	0.171384	0.0439683	0.0659722	0.132035	0.0627946	0.019943	0.0293367
chr8:81686666-81687116	450	TRUE	IMPA1	FALSE	TRUE	IMPA1	2	0.937926	0.957155	0.0926611	0.0564006	0.076883	0.0723358	0.0383838	0.0950397	0.151852	0.456293	0.432644	0.413846	0.0238095	0.238544	0.0544818	0.0535056	0.237913	0.144466	0.2	0.138095
chr8:81721716-81721956	240	TRUE	ZFAND1	FALSE	TRUE	ZFAND1	1	0.877876	0.886253	0.010101	0.0127841	0.00833333	0.0444444	0.00833333	0.0295139	0	0.637879	0.26271	0.445303	0.113194	0.17289	0.0362103	0.153798	0.0787302	0	0.0179924	0.00833333
chr8:81843051-81843992	941	FALSE		FALSE	TRUE	SNX16	2	0.8581	0.812535	0.105461	0.0891803	0.0803763	0.118236	0.106101	0.0921947	0.119103	0.562819	0.290654	0.469777	0.197609	0.179222	0.138328	0.0877102	0.228349	0.174334	0.138095	0.155853
chr8:86341145-86342111	966	FALSE		FALSE	TRUE	WWP1	2	0.88533	0.76954	0.0182612	0.00758929	0.00446429	0	0.00446429	0.00480769	0.0160985	0.644961	0.277665	0.348262	0.123768	0.121049	0.00730519	0.0547603	0.0117521	0.0610801	0	0.0144231
chr8:87044836-87046135	1299	TRUE	CNBD1	FALSE	TRUE	CNBD1	6	0.902704	0.85684	0.0748532	0.0775585	0.0903486	0.0832174	0.0661508	0.108179	0.0703139	0.707496	0.329171	0.558714	0.138939	0.209419	0.156713	0.113783	0.138234	0.0966094	0.0851722	0.0978489
chr8:87871926-87875504	3578	TRUE	DCAF4L2	TRUE	TRUE	DCAF4L2	6	0.912744	0.903211	0.0281735	0.00455019	0.0172004	0.00446429	0.00560897	0.00481238	0.00642454	0.68903	0.262928	0.403687	0.12793	0.156155	0.00922873	0.0394747	0.00762342	0.013913	0.00235829	0.0239174
chr8:89900135-89901410	1275	FALSE		FALSE	TRUE	OSGIN2	4	0.923593	0.923771	0.0244753	0.00431278	0.0284248	0.0215585	0.0110379	0.0190808	0.0229985	0.717986	0.301751	0.407823	0.0997861	0.143381	0.0153144	0.0711374	0.0186932	0.0866733	0.00708383	0.0843444
chr8:90602636-90608021	5385	TRUE	LINC01030	FALSE	TRUE	LINC01030	13	0.93572	0.91568	0.0582421	0.0624683	0.039146	0.035473	0.0446105	0.0314159	0.0300803	0.65828	0.309219	0.450204	0.224737	0.214163	0.0615492	0.132323	0.0426364	0.0354578	0.0344047	0.0781912
chr8:93698464-93699939	1475	TRUE	LINC00535,FAM92A	FALSE	TRUE	LINC00535,FAM92A	4	0.848192	0.844182	0.0614959	0.0125	0.0365019	0.0369925	0.0282545	0.0251543	0.0422587	0.660616	0.304785	0.318727	0.19681	0.135205	0.0351582	0.0715766	0.0510583	0.0419602	0.0101222	0.0492332
chr8:93918619-93919423	804	TRUE	PDP1	FALSE	TRUE	PDP1	2	0.927986	0.933868	0.0104167	0.00462963	0.0208333	0.0373377	0.0470779	0	0.1	0.57	0.406635	0.319048	0.187936	0.0968254	0.025	0.086039	0	0.106061	0.0337302	0
chr8:95025822-95026676	854	TRUE	NDUFAF6	FALSE	TRUE	NDUFAF6	1	0.882944	0.852318	0.0207729	0.0277778	0.0229978	0.0451389	0.0180776	0.0153846	0.0284343	0.636046	0.311109	0.257026	0.159694	0.0277328	0.0291193	0.0666667	0.04125	0	0	0.0390977
chr8:95132538-95133311	773	FALSE		FALSE	TRUE	PLEKHF2	0	0.909683	0.896536	0.0903606	0.0495433	0.0904475	0.0415584	0.0634343	0.0812393	0.0521542	0.788946	0.427015	0.34373	0.216914	0.15614	0.0835016	0.118362	0.140265	0.05	0.0944444	0.0641518
chr8:96259924-96260670	746	TRUE	MTERF3	FALSE	TRUE	MTERF3	2	0.892523	0.867193	0.07074	0.0325521	0.0921809	0.0294118	0.0655526	0.128641	0.0484848	0.693126	0.244771	0.429204	0.18569	0.241924	0.00653595	0.173824	0.123539	0.0104167	0.0391563	0.080878
chr8:97276249-97277328	1079	TRUE	TSPYL5	FALSE	TRUE	TSPYL5	0	0.885901	0.889562	0.0556303	0.0457557	0.040883	0.04	0.0429138	0.0457059	0.0503009	0.6437	0.199714	0.301321	0.131107	0.2233	0.0674622	0.115906	0.067399	0.0345144	0.046503	0.0566013
chr8:97278344-97279402	1058	FALSE		FALSE	TRUE	TSPYL5	2	0.922322	0.908914	0.00347222	0.00446429	0.0117695	0	0.00871394	0.0193452	0.0118153	0.605164	0.215652	0.418822	0.190169	0.203772	0.0166667	0.0748085	0	0.0078125	0.00735294	0.025
chr8:97772903-97774915	2012	FALSE		FALSE	TRUE	LAPTM4B	5	0.900963	0.891909	0.0723235	0.0175577	0.0818533	0.0476524	0.0535005	0.0674919	0.0744421	0.69038	0.299074	0.424788	0.19241	0.148785	0.0431124	0.0912001	0.133047	0.0623517	0.0390997	0.030852
chr8:99014146-99014860	714	TRUE	VPS13B	FALSE	TRUE	VPS13B	1	0.864068	0.895894	0.0522236	0.0371311	0.0440004	0	0.0556277	0.106494	0.0520893	0.613301	0.210431	0.316304	0.0473247	0.264751	0.069697	0.0942708	0.0445135	0.0470588	0.00833333	0.0673962
chr8:99891169-99892474	1305	TRUE	COX6C	FALSE	TRUE	COX6C	7	0.896281	0.856566	0.0769619	0.0705482	0.056722	0.0587121	0.0460985	0.0413141	0.0772159	0.666562	0.219861	0.308456	0.130892	0.223487	0.0367971	0.102596	0.0486443	0.0434028	0.0535645	0.063109
chr8:100144461-100145241	780	TRUE	FBXO43	FALSE	TRUE	FBXO43	1	0.897905	0.887129	0.00555556	0.0154296	0	0.0488889	0	0.05	0.025	0.423214	0.391118	0.30816	0.146032	0.159722	0	0	0	0	0	0.0555556
chr8:100723360-100723959	599	FALSE		FALSE	TRUE	PABPC1	3	0.895855	0.881137	0.081129	0.0258929	0.119706	0.0468254	0.0869048	0.0900562	0.0642857	0.799945	0.349385	0.317556	0.149907	0.213313	0	0.060119	0.0968649	0.0666667	0.047123	0.0700549
chr8:103369680-103370882	1202	FALSE		FALSE	TRUE	CTHRC1	4	0.843988	0.830303	0.104839	0.0539852	0.0773183	0.0928904	0.0439223	0.113916	0.148904	0.639649	0.39706	0.363645	0.198961	0.222992	0.102468	0.243738	0.200925	0.135254	0.0535714	0.084127
chr8:106771024-106773251	2227	FALSE		FALSE	TRUE	ABRA	3	0.879804	0.881144	0.0391948	0.0205941	0.0380915	0.0302177	0.0240757	0.0619876	0.0379031	0.688215	0.263521	0.506691	0.152677	0.191582	0.0474075	0.0458458	0.0550558	0.0543337	0.0184896	0.0726801
chr8:109538250-109538792	542	FALSE		FALSE	TRUE	EBAG9	2	0.905044	0.919421	0.0648511	0.0474854	0.0395833	0.0337302	0.0308608	0.0744048	0.0231481	0.573333	0.316859	0.406414	0.21936	0.166667	0.00666667	0.0472222	0.0876623	0.0436508	0.0352381	0.00961538
chr8:116764765-116765544	779	TRUE	EIF3H	FALSE	TRUE	EIF3H,UTP23	1	0.959156	0.946266	0.0705336	0.0809811	0.122583	0.0397436	0.061322	0.1125	0.0804779	0.611452	0.346923	0.335069	0.328296	0.110202	0.0347222	0.193258	0.0660714	0.010101	0.02	0.147319
chr8:117519308-117520113	805	FALSE		FALSE	TRUE	MED30	3	0.856813	0.827292	0.0337978	0.0261905	0.00880786	0.0594048	0.0211833	0.0273504	0.045614	0.729522	0.226635	0.455398	0.202043	0.190935	0.0328224	0.0940185	0.081529	0.0372862	0.0297419	0.060864
chr8:119671664-119674051	2387	TRUE	ENPP2	FALSE	TRUE	ENPP2	2	0.910203	0.883863	0.0212801	0.0252651	0.00677897	0.0200989	0.00794956	0.0145604	0.0188086	0.71689	0.258193	0.347037	0.109409	0.172327	0.00952653	0.0681031	0.0296751	0.0190097	0.00708333	0.0305291
chr8:119831716-119832150	434	TRUE	TAF2	FALSE	TRUE	TAF2	1	0.903259	0.831352	0.0491914	0.0461439	0.0424423	0.0554167	0.0241667	0.0241228	0.1	0.55221	0.358916	0.12284	0.150655	0.139867	0	0.152063	0.0777778	0.0933081	0.0637668	0.019536
chr8:119833320-119834130	810	TRUE	DSCC1	FALSE	TRUE	TAF2	2	0.914015	0.926943	0.110412	0.0986682	0.0717556	0.086637	0.0806878	0.116319	0.0858466	0.692649	0.310789	0.332517	0.243709	0.12562	0.0992054	0.111104	0.193607	0.107597	0.0786477	0.0869127
chr8:123042811-123044724	1913	TRUE	TBC1D31	FALSE	TRUE	TBC1D31,DERL1	6	0.938472	0.921181	0.0176221	0.00493967	0.00614073	0.0194017	0.00710913	0.0157407	0.015625	0.707098	0.315358	0.212967	0.130481	0.11676	0.002849	0.0511998	0.0112719	0.0578587	0.0127249	0.00607903
chr8:123272254-123273115	861	TRUE	ZHX1-C8orf76,ZHX1	FALSE	TRUE	ZHX1	0	0.887697	0.832432	0.00833333	0.0031746	0.00512821	0	0.0136364	0.00740741	0.0185606	0.698124	0.216693	0.475556	0.0929876	0.16158	0	0.0692058	0.00606061	0	0.00595238	0.039072
chr8:123397047-123397573	526	TRUE	ATAD2	FALSE	TRUE	ATAD2	4	0.815813	0.871988	0.064963	0.039892	0.0664976	0.0641608	0.0784682	0.0815485	0.0715925	0.519444	0.35425	0.3065	0.210071	0.187008	0.0285714	0.0343277	0.128656	0.0715473	0.052139	0.0958664
chr8:123415615-123416040	425	TRUE	ATAD2	FALSE	TRUE	ATAD2,WDYHV1	1	0.881758	0.889657	0.0680556	0	0.0414484	0.0182292	0.0694196	0.0358543	0.0302982	0.640173	0.132596	0.326137	0.13268	0.0857143	0.0406863	0.0515246	0.04	0.013468	0.149651	0.0075188
chr8:123417790-123418364	574	TRUE	WDYHV1	FALSE	TRUE	WDYHV1	3	0.894512	0.911162	0.133386	0.0387668	0.0662698	0.0487845	0.0419268	0.0395408	0.0528694	0.667783	0.240646	0.341505	0.180829	0.234177	0.02	0.159975	0.0608844	0.0275253	0.0795316	0.116108
chr8:132674348-132674907	559	TRUE	LRRC6	FALSE	TRUE	LRRC6	1	0.787338	0.882352	0.00892857	0.0111111	0.00347222	0.0178571	0	0	0	0.651108	0.135384	0.348844	0.120141	0.144127	0.0196078	0.0297078	0	0.043045	0.0207071	0.00714286
chr8:134693160-134698087	4927	TRUE	ZFAT	FALSE	TRUE	ZFAT	9	0.901425	0.927094	0.0589119	0.023253	0.0207469	0.0346791	0.0284694	0.0322041	0.0308843	0.691518	0.384498	0.430727	0.211215	0.14259	0.0430623	0.0925924	0.0912988	0.0721678	0.0198371	0.0952443
chr8:138881334-138882250	916	TRUE	COL22A1	FALSE	TRUE	COL22A1	2	0.853901	0.916071	0.0405044	0.019141	0.00787037	0.0702188	0.0431159	0.0102881	0.0399381	0.757381	0.27699	0.433901	0.102864	0.143244	0.0108059	0.0981	0.0227436	0.0359776	0.0129642	0.029942
chr8:140512685-140514737	2052	TRUE	CHRAC1	FALSE	TRUE	CHRAC1	3	0.895304	0.915296	0.123871	0.037814	0.0650698	0.114794	0.079966	0.0969671	0.110457	0.678237	0.492154	0.42249	0.267647	0.167754	0.0571813	0.112753	0.162399	0.0829776	0.0569587	0.100662
chr8:142833788-142836297	2509	TRUE	GML	TRUE	TRUE	GML	5	0.883185	0.864818	0.133561	0.0347879	0.0230324	0.0418254	0.0267412	0.0539392	0.024871	0.622076	0.308427	0.351446	0.200978	0.156793	0.030142	0.0572362	0.0699843	0.0956047	0.00617914	0.0594287
chr8:143161379-143161841	462	FALSE		FALSE	TRUE	LY6H	4	0.827701	0.865963	0.0648926	0.0546296	0.0439426	0.0565657	0	0.0769676	0.0392857	0.400918	0.419974	0.361382	0.193948	0.115474	0.0494124	0.0945437	0.217923	0.0498677	0.0268519	0.0344276
chr8:143358988-143360676	1688	TRUE	TOP1MT	TRUE	TRUE	TOP1MT	3	0.921793	0.883018	0.01	0.00806309	0.00482681	0.00833333	0.00721805	0.0160714	0.00555972	0.540525	0.408411	0.345413	0.187824	0.209493	0.00848665	0.072057	0.0141905	0.0653751	0.0267955	0.058794
chr8:143571229-143572324	1095	TRUE	MROH6	TRUE	TRUE	MROH6	0	0.10144	0.0327922	0.928906	0.877962	0.822597	0.854878	0.81699	0.874724	0.874458	0.220344	0.731734	0.531953	0.717695	0.82369	0.84847	0.799769	0.85303	0.804264	0.880585	0.850791
chr8:143708238-143709082	844	TRUE	ZNF707	TRUE	TRUE	ZNF707,CCDC166	1	0.865884	0.844638	0.0174851	0.00543478	0.00804796	0.00512821	0.0076376	0.00722222	0.0153747	0.550781	0.317018	0.335935	0.173742	0.188556	0.0107937	0.0522342	0.0290784	0.0252107	0.0106078	0.0284722
chr8:143988869-143989569	700	TRUE	PARP10	FALSE	TRUE	GRINA,PARP10	1	0.9225	0.909141	0.0897852	0.0153846	0.0405032	0.142404	0.106614	0.052381	0.147998	0.628233	0.289968	0.50008	0.228969	0.29803	0.106652	0.194464	0.25653	0.154942	0.0555194	0.140414
chr8:144527444-144528262	818	TRUE	C8orf82	TRUE	TRUE	C8orf82,LRRC24	0	0.900572	0.827619	0.0111111	0	0.0016835	0.00173611	0.0042517	0.003663	0.000805802	0.629411	0.267738	0.50469	0.433386	0.185655	0	0.0468954	0.00471014	0.00655123	0.0247038	0.0217912
chr9:2046611-2048342	1731	TRUE	SMARCA2	TRUE	TRUE	SMARCA2	2	0.928024	0.948722	0.0611656	0.0186806	0.0285904	0.0267923	0.0140409	0.0310304	0.043972	0.62912	0.386539	0.273822	0.140044	0.0896514	0.0198954	0.0780354	0.0397437	0.0581519	0.0251209	0.0496823
chr9:2123690-2124977	1287	TRUE	SMARCA2	FALSE	TRUE	SMARCA2	2	0.927492	0.903226	0.0896776	0.0641838	0.0394789	0.134588	0.1305	0.17619	0.110552	0.727308	0.389882	0.326032	0.275439	0.169577	0.120264	0.168622	0.16928	0.0594162	0.0936253	0.130053
chr9:2716043-2720464	4421	TRUE	KCNV2	TRUE	TRUE	KCNV2	5	0.911158	0.934471	0.0653484	0.0565488	0.0110677	0.0147562	0.014787	0.0144988	0.0117645	0.710055	0.308833	0.448145	0.205072	0.209736	0.010714	0.0441703	0.0155939	0.038146	0.00936557	0.0263041
chr9:3669126-3669807	681	TRUE	RFX3-AS1	FALSE	TRUE	RFX3-AS1	4	0.939931	0.943934	0.0770022	0.070612	0	0.104076	0.0568783	0.15	0.103009	0.691529	0.484354	0.545145	0.1	0.156085	0.0703886	0.0488215	0.4	0.113321	0.0353741	0.218204
chr9:5183834-5186238	2404	TRUE	INSL6	TRUE	TRUE	INSL6	5	0.902393	0.909953	0.0121146	0.00440971	0.0104824	0.0014881	0.00742634	0.00444942	0.00119048	0.738788	0.190867	0.346241	0.136996	0.165443	0.00854146	0.056023	0.00215517	0.0619398	0	0.0149222
chr9:6327676-6329032	1356	TRUE	TPD52L3	FALSE	TRUE	TPD52L3	0	0.918811	0.887007	0.0925666	0.108115	0.0972145	0.163336	0.0877104	0.10524	0.0742424	0.689393	0.330014	0.496484	0.162981	0.231395	0.079701	0.143844	0.203287	0.0886217	0.0990817	0.0960508
chr9:15421409-15422250	841	FALSE		FALSE	TRUE	SNAPC3	2	0.819115	0.815775	0.0136364	0.0276033	0.0211569	0.0122449	0.0177571	0.0257937	0.0198413	0.573753	0.224126	0.358422	0.235653	0.124416	0.0306282	0.120736	0.0462302	0.0263232	0.0348639	0.07031
chr9:19047896-19048853	957	TRUE	SAXO1	FALSE	TRUE	SAXO1,RRAGA	3	0.831955	0.833142	0.0493409	0.0850085	0.0469136	0.0944282	0.0514579	0.0170455	0.073256	0.553352	0.343616	0.382603	0.141087	0.295179	0.15667	0.0698333	0.114204	0.0477202	0.0265606	0.138664
chr9:19103414-19105185	1771	FALSE		FALSE	TRUE	HAUS6	9	0.919871	0.843022	0.0542401	0.0163533	0.0424969	0.045132	0.0262112	0.0455959	0.0456853	0.578044	0.327218	0.331932	0.215163	0.19849	0.0425812	0.117528	0.13758	0.0470852	0.0210333	0.117634
chr9:21800182-21801848	1666	FALSE		FALSE	TRUE	MTAP	2	0.872108	0.864174	0.0690156	0.0802885	0.0542863	0.0637741	0.0774793	0.0811404	0.0869536	0.641655	0.219428	0.329069	0.23242	0.199884	0.0423062	0.0793651	0.0872501	0.0731768	0.0355556	0.0842752
chr9:26957058-26958327	1269	TRUE	IFT74	FALSE	TRUE	IFT74,IFT74-AS1	4	0.870979	0.88399	0.0124816	0.00996631	0.00600836	0	0	0.00935065	0	0.546756	0.306373	0.348926	0.154821	0.0763258	0.010728	0.0379762	0.0274725	0.0310372	0	0.0042735
chr9:32573722-32574250	528	FALSE		FALSE	TRUE	NDUFB6	4	0.86709	0.910225	0.0350032	0.0310441	0.0162338	0.0726166	0	0	0.0446678	0.65653	0.236728	0.285659	0.172271	0.147424	0.0553968	0.101587	0.0390054	0	0.0222222	0.0515018
chr9:33077197-33077914	717	FALSE		FALSE	TRUE	SMU1	2	0.906315	0.930309	0.0182772	0.0183838	0.0155502	0.0200673	0.002849	0.0363295	0.024024	0.617971	0.257707	0.495864	0.189859	0.15785	0.0158163	0.0189189	0.0147059	0.0141414	0.0405797	0.105105
chr9:34049812-34051600	1788	FALSE		FALSE	TRUE	UBAP2	5	0.909498	0.903582	0.0866875	0.0363833	0.0253446	0.015873	0.0467593	0.0293011	0.0316912	0.673201	0.327575	0.340769	0.201308	0.11847	0.0695357	0.0453659	0.0719104	0.0543152	0.019224	0.0556689
chr9:34456928-34457379	451	TRUE	FAM219A	TRUE	TRUE	DNAI1	0	0.896635	0.925	0.0384615	0.02	0.0307904	0.0724617	0.0200388	0.0343407	0.0269231	0.429362	0.260482	0.367186	0.14492	0.0970328	0.0583333	0.0590002	0.0724068	0.0575655	0	0.0153846
chr9:34459172-34459738	566	TRUE	DNAI1	FALSE	TRUE	DNAI1,FAM219A	1	0.856415	0.814067	0.0280112	0	0	0.00555556	0.0187831	0.032716	0	0.482318	0.208089	0.429608	0.244546	0.0502694	0.00555556	0	0.0146183	0.0207126	0.00641026	0.00844646
chr9:34523635-34524283	648	FALSE		FALSE	TRUE	ENHO	3	0.881944	0.867741	0.0108187	0.0236111	0.0200501	0.0601852	0.024359	0.00714286	0.0460317	0.619833	0.417284	0.348968	0.123752	0.150298	0.0734317	0.103175	0.0665584	0.0797024	0.0306721	0.0975275
chr9:35080800-35081073	273	FALSE		FALSE	TRUE	FANCG	2	0.8424	0.803037	0.0184554	0.004329	0.00724638	0.00520833	0.00803134	0.00925926	0.0111111	0.551648	0.328988	0.16831	0.1246	0.202757	0	0.09		0	0.0151515	0.0188923
chr9:36036099-36036481	382	TRUE	RECK	FALSE	TRUE	RECK	1	0.837645	0.841245	0.0284043	0	0	0.0285714	0	0.0256696	0.0632206	0.632874	0.380357	0.460578	0.132249	0.129739	0.0313283	0.0897759	0.0227273	0.0456349	0.0104167	0
chr9:37117772-37119993	2221	FALSE		FALSE	TRUE	ZCCHC7	10	0.919386	0.921852	0.0546851	0.0897952	0.0535784	0.064539	0.0540105	0.074397	0.0620504	0.666207	0.334468	0.525758	0.176146	0.162181	0.0748599	0.135681	0.0689226	0.0879242	0.0625909	0.0762339
chr9:37121586-37122668	1082	TRUE	ZCCHC7	FALSE	TRUE	ZCCHC7	1	0.852869	0.835913	0.0163477	0.0371241	0.0215278	0	0.0142857	0	0.0138889	0.503373	0.283524	0.375771	0.165195	0.119869	0.0119048	0.0304233	0.0123457	0.0104167	0	0.00699301
chr9:37593545-37594257	712	FALSE		FALSE	TRUE	TOMM5	1	0.791055	0.794718	0.0189223	0.0293651	0.0252165	0.0330688	0.0169118	0.0253358	0.0179487	0.529131	0.220666	0.300005	0.072862	0.0666667	0.0183655	0.0708333	0.0169289	0	0.12381	0.0173077
chr9:37785890-37788357	2467	TRUE	EXOSC3	TRUE	TRUE	EXOSC3	3	0.856098	0.865708	0.0451596	0.0162122	0.0249301	0.0567493	0.0306823	0.0219698	0.0371767	0.570082	0.268656	0.406352	0.170963	0.159393	0.0340542	0.0853064	0.0669985	0.0563651	0.036146	0.0446187
chr9:37802024-37802940	916	TRUE	DCAF10	FALSE	TRUE	EXOSC3	1	0.811049	0.792069	0.0234137	0.0154687	0.00896359	0.00649351	0.0130952	0.0239316	0.0198413	0.401706	0.215046	0.435277	0.179389	0.0866314	0.0354901	0.0500314	0.0173454	0.0185185	0.0214286	0.00446429
chr9:69013466-69014829	1363	TRUE	PRKACG	TRUE	TRUE	PRKACG	3	0.935486	0.947322	0.065848	0.0444156	0.0159398	0.0326257	0.0190102	0.0236729	0.0174824	0.78142	0.289917	0.324681	0.324961	0.174541	0.00594487	0.0398261	0.0335578	0.0277959	0.00416667	0.052843
chr9:69036926-69037813	887	TRUE	FXN	FALSE	TRUE	FXN	5	0.906092	0.835894	0.0716457	0.0398329	0.044769	0.0727273	0.0543831	0.103009	0.10458	0.597724	0.25744	0.309105	0.168639	0.11933	0.04	0.11056	0.243478	0.104422	0.027963	0.131602
chr9:69118798-69120577	1779	TRUE	FXN	FALSE	TRUE	TJP2	8	0.924682	0.912093	0.053302	0.0385802	0.0127882	0.0273934	0.0317776	0.0511389	0.0414803	0.641721	0.277857	0.387145	0.1026	0.183235	0.0349107	0.0767701	0.120526	0.0453882	0.016078	0.0268462
chr9:69760445-69762308	1863	FALSE		FALSE	TRUE	PTAR1	4	0.931479	0.89917	0.0537589	0.0516725	0.040327	0.0751417	0.0523949	0.0186869	0.0703053	0.723718	0.290944	0.51967	0.210421	0.0972437	0.0870332	0.0666306	0.121306	0.0784286	0.0469553	0.0368177
chr9:69819728-69820230	502	TRUE	C9orf135-DT	FALSE	TRUE	C9orf135,C9orf135-DT	1	0.889495	0.897512	0.0350479	0	0	0.015873	0.0179272	0.00826446	0.0433362	0.686309	0.438657	0.370964	0.165859	0.182968	0.0429293	0.0310053	0.0608466	0.0416667	0	0.0938518
chr9:70042540-70043528	988	TRUE	MAMDC2-AS1	FALSE	TRUE	MAMDC2	2	0.871597	0.869268	0.0653723	0.0331904	0.0397211	0.0520294	0.0215924	0.0574618	0.0707642	0.649562	0.290653	0.322878	0.250526	0.112965	0.0586453	0.0669643	0.110991	0.117857	0.0276425	0.0375661
chr9:70259960-70261350	1390	TRUE	SMC5	FALSE	TRUE	SMC5	5	0.87465	0.884278	0.0570554	0.0148227	0.0152638	0.0297265	0.0265993	0.0323956	0.0563414	0.577742	0.278123	0.409912	0.157199	0.120067	0.029438	0.068139	0.0579255	0.116508	0.0203108	0.0399368
chr9:75028984-75030128	1144	FALSE		FALSE	TRUE	CARNMT1	3	0.889507	0.839528	0.0318062	0.014587	0.0247693	0.0761278	0.0111378	0.0259259	0.0379429	0.701684	0.231592	0.412455	0.232183	0.0922654	0.0601294	0.159808	0.101918	0.0616785	0.016967	0.0259244
chr9:76392347-76393503	1156	TRUE	RFK	FALSE	TRUE	RFK	2	0.932865	0.925333	0.0808943	0.0603675	0.0807916	0.101978	0.0722756	0.106169	0.0874741	0.787525	0.321477	0.500501	0.142755	0.246897	0.187952	0.21368	0.102639	0.0755458	0.0910686	0.0615494
chr9:78234521-78235453	932	FALSE		FALSE	TRUE	CEP78	2	0.763443	0.779434	0.0450902	0.0178775	0.0396603	0.0535519	0.0598182	0.0550602	0.0435845	0.641685	0.287479	0.256436	0.163986	0.188314	0.0269886	0.0403846	0.0722718	0.0537835	0.0413781	0.0165113
chr9:83922146-83923080	934	FALSE		FALSE	TRUE	KIF27	5	0.942811	0.942875	0.10142	0.0361591	0.0494213	0.0528818	0.0590876	0.0783272	0.0521782	0.626362	0.281805	0.477116	0.212823	0.229654	0.0176962	0.0232099	0.188099	0.0400032	0.0142045	0.0530578
chr9:87975122-87975690	568	FALSE		FALSE	TRUE	CDK20	2	0.884447	0.90688	0.0305882	0.0191761	0.00666667	0.0143939	0.0195286	0.00416667	0.0469678	0.538773	0.280701	0.332381	0.194051	0.178291	0.0333694	0.162722	0.0417431	0.0240171	0.041645	0.0143939
chr9:91950914-91951743	829	FALSE		FALSE	TRUE	ROR2	0	0.844571	0.872084	0.0828735	0.0147436	0.0495411	0.0524476	0.0119048	0.0563603	0.0359432	0.639145	0.300758	0.372471	0.204497	0.1025	0.0397741	0.0618132	0.105811	0.115278	0.0425325	0.00549451
chr9:94372208-94373955	1747	FALSE		FALSE	TRUE	MFSD14B	5	0.898483	0.909046	0.144412	0.0625368	0.0886842	0.124253	0.063009	0.16303	0.123074	0.701252	0.48626	0.436129	0.209347	0.229541	0.146572	0.163858	0.198915	0.180728	0.0856203	0.16532
chr9:95313633-95316445	2812	TRUE	FANCC	FALSE	TRUE	FANCC	5	0.915841	0.901648	0.0335074	0.0119318	0.0300118	0.0185116	0.0271203	0.00942761	0.00964187	0.654252	0.342111	0.369697	0.216313	0.140629	0.011466	0.0777964	0.0129355	0.0212967	0.0152525	0.0109956
chr9:95318334-95319288	954	TRUE	FANCC	FALSE	TRUE	FANCC	3	0.944755	0.934497	0.0948241	0.037809	0.0571168	0.122133	0.0326451	0.083153	0.0390476	0.646363	0.314058	0.44806	0.169104	0.139144	0.0760417	0.138942	0.0434835	0.0583076	0.0379525	0.0570851
chr9:95424938-95426137	1199	TRUE	FANCC	FALSE	TRUE	FANCC	5	0.921213	0.914682	0.0159353	0.00221484	0.00657895	0.0107143	0.015	0.00510204	0.0241558	0.636355	0.368241	0.321627	0.138289	0.100206	0.009644	0.0609307	0.0294589	0.0861905	0.00411523	0.0533673
chr9:95427218-95427424	206	FALSE		FALSE	TRUE	FANCC	1	0.884871	0.90036	0	0.0416667	0	0.0333333	0.157143	0	0.0272727	0.578191	0.373617	0.222229	0.206802	0.00826446	0.010101	0.0805556	0.00909091	0.0668831	0	0.010101
chr9:96448405-96449376	971	FALSE		FALSE	TRUE	HABP4	3	0.898832	0.878544	0.0708981	0.0632049	0.0435621	0.106536	0.0910734	0.102181	0.0468274	0.659217	0.299371	0.390543	0.220585	0.255151	0.113095	0.0830707	0.0658918	0.0427289	0.0782738	0.0875
chr9:97039977-97040572	595	FALSE		FALSE	TRUE	CTSV	2	0.883983	0.899146	0.0185617	0.0359599	0.0367914	0.0181818	0.0266667	0.0261905	0.034965	0.779152	0.417341	0.3325	0.167016	0.21762	0.0316239	0.128373	0.0847557	0.0127551	0.0304622	0.0142857
chr9:101534465-101535768	1303	TRUE	RNF20	FALSE	TRUE	TMEM246,RNF20	2	0.865681	0.868433	0.11724	0.0834212	0.0711612	0.0978571	0.126551	0.133156	0.106175	0.487185	0.237461	0.333083	0.205	0.119048	0.0918768	0.336697	0.227494	0.147503	0.0513333	0.107199
chr9:101594412-101595820	1408	TRUE	GRIN3A,PPP3R2	FALSE	TRUE	PPP3R2	1	0.896451	0.899363	0.0207415	0.0189143	0.0287879	0.0125	0.0133294	0.036724	0.0154768	0.724358	0.305159	0.428916	0.141511	0.168571	0.0178143	0.106051	0.0499832	0.054736	0.0260053	0.0522967
chr9:111792796-111796092	3296	TRUE	C9orf84	TRUE	TRUE	C9orf84	4	0.906879	0.912722	0.0672637	0.0602948	0.0326854	0.0513232	0.024099	0.0728805	0.074673	0.642369	0.296509	0.479436	0.207584	0.138446	0.0892205	0.137256	0.142786	0.101368	0.0739514	0.108322
chr9:112381042-112382002	960	TRUE	HSDL2	FALSE	TRUE	HSDL2	6	0.84912	0.860471	0.0528219	0.036338	0.0379499	0.0354021	0.0407268	0.0380952	0.0583198	0.648099	0.389139	0.392798	0.222773	0.155337	0.124752	0.0776425	0.065362	0.0134576	0.0552686	0.0966449
chr9:113149680-113150650	970	FALSE		FALSE	TRUE	SLC31A2	4	0.875309	0.888876	0.0842172	0.0102041	0.0144444	0.0323212	0.0166667	0.017982	0.0550583	0.544967	0.334525	0.295722	0.148375	0.123203	0.0111111	0.105066	0.363833	0.0162907	0.0124183	0.0369009
chr9:113276407-113276976	569	TRUE	PRPF4	FALSE	TRUE	PRPF4,CDC26	1	0.915159	0.885635	0.108747	0.048839	0.0903263	0.0484848	0.0969577	0.117949	0.0904141	0.652852	0.397946	0.594762	0.250855	0.164711	0	0.205827	0.225463	0.0585803	0.0372812	0.0966667
chr9:113409087-113409528	441	TRUE	POLE3	FALSE	TRUE	POLE3,C9orf43	2	0.878766	0.844602	0.0833854	0.0162037	0.0217349	0.0611111	0.0781994	0.03125	0.081147	0.610176	0.354832	0.391667	0.160802	0.114831	0.0210363	0.0415427	0.100025	0.0114087	0.014881	0.0409897
chr9:113411712-113412206	494	TRUE	C9orf43	FALSE	TRUE	C9orf43	2	0.832744	0.948232	0.0205882	0	0.00347222	0.0196759	0	0	0.0158279	0.633827	0.265311	0.375987	0.19848	0.179663	0.0301587	0.052381	0.0385417	0.0145833	0.0408241	0.0303571
chr9:114585786-114587263	1477	FALSE		FALSE	TRUE	ATP6V1G1	5	0.934087	0.907222	0.0251197	0.0120388	0.0103661	0.0189041	0.0125	0.0261053	0.0230551	0.57357	0.426178	0.496237	0.212631	0.139082	0.00353535	0.0726315	0.0292362	0.0181418	0.00238095	0.020683
chr9:117214434-117215180	746	TRUE	ASTN2	FALSE	TRUE	ASTN2	2	0.906835	0.87577	0.150015	0.328819	0.0607129	0.153535	0.0336861	0.0771511	0.107764	0.608369	0.427294	0.416996	0.338397	0.304145	0.0536449	0.0604396	0.205014	0.142701	0.0577046	0.0841959
chr9:120840862-120842285	1423	TRUE	PSMD5	FALSE	TRUE	PSMD5	7	0.906481	0.851667	0.101194	0.0497585	0.0761485	0.0574074	0.0688503	0.11228	0.136547	0.691178	0.405162	0.473713	0.159942	0.300729	0.0678108	0.124497	0.107955	0.085628	0.0712648	0.118832
chr9:120894117-120895307	1190	TRUE	PHF19	TRUE	TRUE	PHF19	2	0.892438	0.876617	0.0539916	0.0259826	0.0125568	0.0218173	0.00252525	0.0111063	0.0152671	0.581349	0.342428	0.486007	0.202131	0.153325	0.0125332	0.00661376	0.035	0.0479292	0.00821256	0.0110169
chr9:121202601-121203574	973	TRUE	RAB14	FALSE	TRUE	RAB14	4	0.918618	0.911542	0.00595238	0.00194932	0.00507813	0.0034965	0.00416667	0.0228175	0.00772947	0.638709	0.147029	0.428869	0.1016	0.0709972	0.01	0.0781913	0.0803728	0.0894118	0.00675676	0.0888095
chr9:121597606-121598221	615	TRUE	DAB2IP	TRUE	TRUE	DAB2IP	2	0.853171	0.86305	0.0336134	0.015484	0.00972222	0	0.012987	0	0.00404858	0.568792	0.238413	0.447293	0.153211	0.18212	0.00641026	0.0590891	0.0246914	0.0147059	0	0.0105263
chr9:122094294-122094704	410	FALSE		FALSE	TRUE	TTLL11	2	0.805047	0.855597	0.0311237	0	0.0141026	0	0.012987	0	0.0153846	0.545569	0.302546	0.328766	0.216369	0.065873	0.0181818	0.103752	0.0461538	0.0513618	0	0.020202
chr9:122829056-122830528	1472	FALSE		FALSE	TRUE	PDCL	7	0.932477	0.863674	0.086659	0.090407	0.0978009	0.0949841	0.0436468	0.11264	0.107791	0.754001	0.408975	0.403175	0.176582	0.272438	0.0789385	0.144755	0.238609	0.131704	0.0510446	0.0729167
chr9:122905994-122906797	803	FALSE		FALSE	TRUE	RC3H2	2	0.898555	0.89905	0.105947	0.112433	0.0942852	0.107143	0.0901786	0.0757275	0.0825969	0.60369	0.417918	0.395139	0.312183	0.197686	0.11026	0.161964	0.135606	0.0952381	0.120085	0.140433
chr9:124285858-124286379	521	TRUE	NEK6	FALSE	TRUE	NEK6	3	0.096688	0.117468	0.927648	0.886107	0.809416	0.868687	0.802325	0.872685	0.911458	0.351884	0.584839	0.611996	0.739935	0.788576	0.815469	0.787831	0.849585	0.826422	0.86713	0.848303
chr9:124415775-124416930	1155	FALSE		FALSE	TRUE	PSMB7	6	0.880185	0.874195	0.0195088	0	0.0124559	0	0.00848214	0.0155187	0.00625	0.616939	0.292629	0.359754	0.213212	0.137855	0	0.0223039	0.0102148	0.042156	0.0115485	0.0110599
chr9:125261139-125261348	209	FALSE		FALSE	TRUE	GAPVD1	1	0.886869	0.851138	0	0.00694444	0	0.0166667	0.0185185		0	0.520982	0.4	0.240741	0.0880997		0.111395	0	0	0	0.0208333	0.0119048
chr9:126804001-126804703	702	FALSE		FALSE	TRUE	ZBTB43	2	0.780485	0.905474	0.023561	0.0034965	0.0123349	0.00952381	0	0.00420168	0.0119048	0.57652	0.246421	0.381886	0.124912	0.146378	0.00657596	0.031203	0.0111111	0.0281718	0.0123035	0.0469008
chr9:127735829-127736517	688	FALSE		FALSE	TRUE	TOR2A	2	0.888255	0.852755	0.0222222	0.0117329	0.0128333	0.0220779	0.0320707	0.0629274	0.0381307	0.578435	0.296849	0.398684	0.138382	0.069818	0.0219246	0.0276951	0.103476	0.0624459	0.0084582	0.0187951
chr9:127809117-127809713	596	TRUE	FPGS	TRUE	TRUE	FPGS	2	0.914881	0.925952	0.0373626	0.175	0.0341153	0.0762867	0.0184211	0.140794	0.0576923	0.77296	0.440444	0.537486	0.203381	0.288632	0.0666667	0.0913034	0.0622817	0.114286	0.0612698	0.054504
chr9:128418300-128418960	660	TRUE	CERCAM	FALSE	TRUE	CERCAM	4	0.8848	0.829899	0.0472222	0.03125	0.0168026	0.0238095	0.0345122	0.0369658	0.0519133	0.63922	0.470908	0.68435	0.386957	0.131019	0.0582882	0.104545	0.0410256	0.0798611	0.0131287	0.00454545
chr9:128454703-128455509	806	TRUE	ODF2	FALSE	TRUE	ODF2	2	0.848729	0.925943	0.0296075	0.0202991	0.0283847	0.0196078	0.0185185	0.0166322	0.0390215	0.666915	0.34249	0.253601	0.169789	0.307808	0.0116758	0.0720582	0.0773359	0.08473	0.0166667	0.0634921
chr9:128655544-128655898	354	TRUE	WDR34	FALSE	TRUE	WDR34	2	0.896003	0.811597	0.0203704	0.0127551	0.0047619	0	0	0	0	0.819444	0.241786	0.25169	0.107519	0.205956	0	0.0212963	0	0.0679315	0	0
chr9:128657367-128657829	462	FALSE		FALSE	TRUE	WDR34	1	0.944295	0.929749	0.0238928	0.00549451	0.0195911	0.0694444	0.0535714	0.0138889	0.0435374	0.561817	0.106755	0.439774	0.285188	0.183686	0.0168651	0.0552579	0.0429473	0.00946276	0.0192308	0.0493506
chr9:128683395-128685044	1649	TRUE	SET	FALSE	TRUE	SET	1	0.0304834	0.0212171	0.907365	0.902255	0.889626	0.897542	0.848438	0.885932	0.909202	0.278979	0.560642	0.59212	0.775645	0.646794	0.888961	0.822475	0.847713	0.849831	0.891232	0.820306
chr9:128816973-128817975	1002	FALSE		FALSE	TRUE	ENDOG	5	0.906458	0.902822	0.0457306	0.0152932	0.0169459	0.0558133	0.0387097	0.047619	0.0110294	0.589262	0.274119	0.397014	0.177576	0.11734	0.0201201	0.0477422	0.055296	0.0663228	0.0137363	0.0170807
chr9:129664397-129664659	262	FALSE		FALSE	TRUE	PRRX2	1	0.769314	0.785215	0	0	0.00965309	0.0325477	0	0.0111111	0.00641026	0.625008	0.140278	0.477545	0.0916417	0.161966	0	0.0497558	0.125099	0.0834605	0	0.00854701
chr9:129719114-129720198	1084	TRUE	PRRX2	TRUE	TRUE	PRRX2-AS1	3	0.808049	0.906958	0.0522846	0.0263736	0.0151166	0.0182143	0.00705816	0.003861	0.0260479	0.578836	0.227625	0.348969	0.229308	0.112636	0.0123708	0.0469929	0.0587254	0.0768047	0.0214885	0.0156746
chr9:129801535-129802700	1165	FALSE		FALSE	TRUE	TOR1B	5	0.901803	0.937161	0.0421835	0.0145826	0.0270233	0.0389899	0.0138802	0.0439103	0.0550427	0.602709	0.405579	0.458673	0.0874522	0.161809	0.0200382	0.11385	0.0713138	0.0849437	0.0389177	0.0347405
chr9:131123810-131124771	961	FALSE		FALSE	TRUE	NUP214	4	0.895127	0.896381	0.015207	0.0625992	0.0304304	0.0130719	0.0133929	0.012987	0.0345822	0.717445	0.360455	0.353502	0.346171	0.0934897	0.0412982	0.0968091	0.120691	0.0242079	0.0167125	0.0529327
chr9:131270118-131270963	845	TRUE	FAM78A	FALSE	TRUE	FAM78A	1	0.0487866	0.0393105	0.855103	0.921218	0.870175	0.893456	0.866884	0.940306	0.925313	0.331843	0.642074	0.541245	0.796863	0.729698	0.876122	0.819733	0.945238	0.929922	0.870385	0.919775
chr9:131501942-131502120	178	FALSE		FALSE	TRUE	POMT1	1	0.944414	0.929752	0.0151515	0	0.0325739	0.102453	0.0586111	0	0.0445527	0.758148	0.255779	0.564876	0.0614583	0.0562771	0	0.0906205	0.05	0.0416667	0.0142857	0.0224467
chr9:131531770-131532545	775	FALSE		TRUE	TRUE	UCK1	4	0.938173	0.884811	0.0413724	0.0167411	0.0174094	0.0181818	0.0399177	0	0.0702694	0.577841	0.356349	0.481206	0.248019	0.129671	0	0.0107527	0.0651917	0.0179487	0.0318627	0.0334467
chr9:132355528-132357236	1708	FALSE		FALSE	TRUE	SETX	6	0.871478	0.843324	0.0215169	0.0155472	0.0140823	0.0118693	0.00714286	0.015427	0.0263414	0.616435	0.228502	0.466213	0.181775	0.151583	0.019829	0.0496447	0.0136438	0.0547994	0	0.0456669
chr9:133031680-133032422	742	TRUE	GTF3C5	FALSE	TRUE	GTF3C5	3	0.889209	0.881356	0.0344682	0.00746965	0.020713	0.0544444	0.0155971	0.039512	0.027214	0.727187	0.172024	0.326263	0.244314	0.270164	0	0.0610177	0.00934256	0.0863567	0.024183	0.0160985
chr9:134134112-134135000	888	FALSE		FALSE	TRUE	WDR5	2	0.914902	0.836719	0.0954215	0.00694444	0.0320567	0	0.0327416	0.12619	0.0367965	0.711485	0.221884	0.348694	0.210908	0.244444	0.0335017	0.0453515	0.209673	0.125931	0.066927	0.0533333
chr9:135817702-135819415	1713	TRUE	CAMSAP1	TRUE	TRUE	CAMSAP1	2	0.940125	0.938916	0.120868	0.0275648	0.0103927	0.00665105	0.00918129	0.0454294	0.0395872	0.742804	0.350196	0.411907	0.136493	0.122972	0.0377801	0.0565002	0.0528906	0.039386	0.015972	0.0379943
chr9:136806745-136807274	529	TRUE	CCDC183,CCDC183-AS1	FALSE	TRUE	RABL6,CCDC183	1	0.875415	0.823016	0.0125	0.0257937	0.0221273	0.0509637	0.0101637	0.067033	0.0239734	0.554007	0.23103	0.363295	0.195319	0.0989082	0.0287953	0.0479908	0.0871377	0.0261419	0.00854701	0.0145434
chr9:136820394-136821095	701	TRUE	RABL6	FALSE	TRUE	RABL6	4	0.8392	0.907444	0.0617158	0.0828431	0.0389131	0.0666667	0.0438453	0.0741855	0.0684303	0.665	0.229111	0.41689	0.137435	0.130483	0.0739437	0	0.242251	0.161774	0.0502165	0.0501748
chr9:136821936-136823238	1302	TRUE	RABL6	TRUE	TRUE	RABL6	1	0.925583	0.924625	0.236923	0.0163265	0.0278729	0.0529412	0.0434783	0.0816551	0.0757171	0.637471	0.364227	0.477603	0.243593	0.218839	0.0255495	0.110423	0.136304	0.0664613	0.0222754	0.0464502
chr9:137579361-137579890	529	FALSE		FALSE	TRUE	DPH7	2	0.824276	0.902877	0.0363409	0.102948	0.034696	0.0307692	0.0352844	0.05	0.0547619	0.71044	0.438243	0.375057	0.147354	0.28281	0	0.0625302	0.158974	0.0720738	0.0279195	0.0630952
chr9:137675882-137678062	2180	TRUE	EHMT1	FALSE	TRUE	EHMT1	9	0.902329	0.893627	0.0274032	0.0183009	0.0143007	0.017154	0.00418527	0.00909091	0.00208333	0.665349	0.328195	0.455072	0.144875	0.107864	0.0189153	0.0553718	0.0491987	0.0678666	0.0100246	0.00342052
chr9:137788602-137789675	1073	TRUE	EHMT1	TRUE	TRUE	EHMT1	0	0.905867	0.863339	0.0739084	0.0555556	0.0093382	0.0368048	0.0104437	0.0370211	0.0701869	0.657557	0.342067	0.456733	0.171999	0.123422	0.0107554	0.0296364	0.0345711	0.0285439	0.0364963	0.0192192
chr9:137831238-137835864	4626	TRUE	EHMT1	TRUE	TRUE	EHMT1	3	0.934667	0.922826	0.0343549	0.0483095	0.00922479	0.0092615	0.0119911	0.0149499	0.0144013	0.706431	0.402109	0.404636	0.125176	0.148948	0.0220741	0.0556573	0.0220504	0.0422731	0.0230142	0.0161243
chr10:3065279-3066273	994	FALSE		FALSE	TRUE	PFKP	1	0.925991	0.881988	0.0757493	0.0762393	0.0778025	0.101905	0.0880547	0.0806325	0.0851222	0.648348	0.3113	0.337879	0.2513	0.150249	0.107527	0.17316	0.155486	0.0735389	0.0463137	0.127588
chr10:5840594-5843110	2516	TRUE	GDI2	TRUE	TRUE	GDI2	6	0.887998	0.892576	0.0458487	0.0186005	0.0256101	0.0364741	0.0536288	0.0375917	0.0389341	0.703974	0.212343	0.437572	0.191867	0.19812	0.0196757	0.0639844	0.0662432	0.0387615	0.0191281	0.0334105
chr10:7816929-7817557	628	FALSE		FALSE	TRUE	TAF3	2	0.781495	0.765933	0.0402116	0.0138889	0	0.0187377	0.0213675	0.0389194	0.0166667	0.483752	0.280898	0.40144	0.174697	0.204192	0.00595238	0.0450574	0.0638348	0.0386905	0.0113636	0.016835
chr10:11019280-11020381	1101	TRUE	CELF2	FALSE	TRUE	CELF2	0	0.837195	0.830783	0.0481143	0.0211263	0.0368726	0.0294643	0.0238095	0.0586168	0.0353175	0.624589	0.270367	0.336512	0.267871	0.172519	0.00956633	0.0876984	0.0693878	0.0183983	0.0244108	0.0520833
chr10:11162806-11164431	1625	TRUE	CELF2	FALSE	TRUE	CELF2	1	0.100329	0.0908612	0.900182	0.898636	0.857408	0.832978	0.867797	0.861432	0.835301	0.294766	0.687413	0.489985	0.734453	0.748998	0.86906	0.783976	0.896532	0.851397	0.75669	0.910789
chr10:12043661-12044942	1281	FALSE		FALSE	TRUE	UPF2	2	0.853329	0.892568	0.0153585	0.0126531	0.0153045	0.0106481	0.0111111	0.00645508	0.00964609	0.566784	0.289563	0.340806	0.155577	0.037931	0.00857843	0.0883509	0.0231215	0.0803829	0.0139601	0.0193548
chr10:12128193-12128971	778	FALSE		FALSE	TRUE	SEC61A2	3	0.93096	0.928791	0.0849038	0.0177083	0.0630265	0.0532213	0.0705599	0.127109	0.0564248	0.631695	0.411823	0.250657	0.139451	0.219222	0.120804	0.147352	0.132876	0.142054	0.102411	0.0943223
chr10:12197163-12198242	1079	TRUE	CDC123	FALSE	TRUE	CDC123	2	0.818075	0.849421	0.0183389	0.0190934	0.0408027	0.0346491	0.0301587	0.0357143	0.0633658	0.40873	0.396667	0.189211	0.100316	0.226414	0.0168651	0.00769231	0.0287079	0.0626991	0	0.205556
chr10:13345411-13345706	295	TRUE	SEPHS1	FALSE	TRUE	SEPHS1	1	0.947483	0.914895	0	0	0	0.0284091	0	0	0	0.516369	0.200159	0.363823	0.120674	0.105592	0	0.0416667	0	0	0.0208333	0.0613426
chr10:13587895-13588966	1071	TRUE	PRPF18	FALSE	TRUE	PRPF18	5	0.882742	0.929835	0.0142864	0.0249167	0.0218474	0.0199485	0.0221306	0.0132341	0.0209751	0.607417	0.194544	0.307273	0.0926821	0.199117	0.00681818	0.117424	0.01	0.0622037	0.00881543	0.0411807
chr10:14546856-14548847	1991	TRUE	FAM107B	FALSE	TRUE	FAM107B	4	0.899038	0.864129	0.162161	0.053818	0.0561194	0.0675694	0.0448523	0.0864833	0.0688257	0.684448	0.30529	0.436682	0.275464	0.113668	0.0335488	0.146634	0.0492075	0.0454509	0.0544625	0.0763863
chr10:14773894-14775162	1268	TRUE	FAM107B	FALSE	TRUE	FAM107B	0	0.938563	0.935106	0.052639	0.0413598	0.023575	0.0374742	0.0217764	0.0203298	0.0356885	0.723886	0.380366	0.346998	0.0950637	0.218331	0.0528578	0.114553	0.0810577	0.080102	0.0172973	0.0622705
chr10:14880383-14881276	893	TRUE	SUV39H2	FALSE	TRUE	SUV39H2	1	0.912934	0.910874	0.0778254	0.0864843	0.0380342	0.0428571	0.0587771	0.101038	0.111888	0.71105	0.318929	0.384967	0.266256	0.208102	0.0568783	0.142152	0.0568182	0.037296	0.05	0.0673077
chr10:14958351-14959145	794	FALSE		FALSE	TRUE	MEIG1	6	0.836114	0.83582	0.0287905	0.0210802	0.0285714	0.0253372	0.0151515	0.015873	0.0396613	0.612262	0.356597	0.32098	0.141536	0.17037	0.0411523	0.0610913	0.0328924	0.091817	0.0121212	0.0328671
chr10:17386093-17388387	2294	TRUE	ST8SIA6,ST8SIA6-AS1	FALSE	TRUE	ST8SIA6-AS1	9	0.900241	0.893299	0.0840264	0.0669617	0.0413824	0.0457757	0.0714954	0.0624689	0.0524479	0.72493	0.366446	0.402659	0.186469	0.157366	0.0729874	0.13929	0.087669	0.106927	0.100036	0.0899919
chr10:21535718-21536544	826	TRUE	MLLT10	FALSE	TRUE	MLLT10	1	0.89467	0.828039	0.0850777	0.0435185	0.0534259	0.0883829	0.0335627	0.0545364	0.0704159	0.636952	0.344887	0.559307	0.097963	0.0379386	0.0369801	0.118906	0.0742593	0.0171717	0.02	0.0142857
chr10:25933040-25933724	684	FALSE		FALSE	TRUE	MYO3A	1	0.854249	0.915111	0.0714753	0.0124269	0	0.010101	0.0267041	0	0.0272222	0.77114	0.333669	0.266036	0.131343	0.0882623	0	0.067507	0.0208333	0.0446429	0.00972222	0.0187247
chr10:27098349-27099816	1467	TRUE	ANKRD26	FALSE	TRUE	ANKRD26	3	0.890605	0.894428	0.0338161	0.0278716	0.0313726	0.0265152	0.0143875	0.031578	0.0371431	0.635039	0.291028	0.372476	0.127801	0.0849661	0.02	0.054244	0.0181159	0.0496953	0.0339402	0.0337963
chr10:27505385-27506902	1517	TRUE	RAB18	FALSE	TRUE	RAB18	4	0.888759	0.888007	0.0816712	0.0592701	0.0568412	0.178758	0.0791646	0.0787862	0.10014	0.731077	0.263989	0.461406	0.292002	0.185161	0.0938386	0.12295	0.148662	0.13293	0.0627436	0.0921588
chr10:27999483-28000449	966	FALSE		FALSE	TRUE	ARMC4	3	0.933745	0.943343	0.107597	0.0585859	0.0581095	0.0631579	0.0786341	0.0661633	0.0930626	0.5582	0.328524	0.343254	0.0986597	0.320357	0.068827	0.134601	0.149437	0.102181	0.0423554	0.0619444
chr10:28795495-28797343	1848	TRUE	LINC00837	FALSE	TRUE	LINC00837	5	0.925668	0.887007	0.043606	0.0175094	0.0104993	0.0270125	0.0205853	0.0125481	0.020615	0.735097	0.314092	0.350653	0.128765	0.0884703	0.0133458	0.0546775	0.0687965	0.0638676	0	0.0254505
chr10:32348073-32349382	1309	TRUE	EPC1	FALSE	TRUE	EPC1	2	0.885866	0.875149	0.0459865	0.0243905	0.0402525	0.0145121	0.0349942	0.0138889	0.0454095	0.702623	0.369084	0.387134	0.218212	0.174275	0.0163149	0.0516353	0.0583675	0.0426733	0.0335714	0.059
chr10:32375115-32378004	2889	TRUE	EPC1	FALSE	TRUE	EPC1	0	0.225579	0.218774	0.890604	0.925343	0.864981	0.831928	0.915657	0.820714	0.833883	0.458242	0.686302	0.625645	0.802027	0.780779	0.827006	0.779975	0.852892	0.870763	0.878335	0.855176
chr10:35125371-35126480	1109	FALSE		FALSE	TRUE	CREM	5	0.898637	0.910872	0.0892132	0.116084	0.0696222	0.103011	0.11729	0.114955	0.0827039	0.775088	0.295585	0.394922	0.345527	0.261268	0.116392	0.140127	0.104332	0.136071	0.0816045	0.117196
chr10:35128463-35129786	1323	TRUE	CREM	FALSE	TRUE	CREM	1	0.832488	0.834615	0.0440668	0.043363	0.0457289	0.0298137	0.0164141	0.0601504	0.0313497	0.682208	0.473136	0.455229	0.189933	0.197932	0.0200397	0.1125	0.0147727	0.0809193	0.00990676	0.0861291
chr10:35196486-35197079	593	TRUE	CREM	FALSE	TRUE	CREM	1	0.853378	0.827263	0.056431	0.0267063	0.0398148	0	0.0297619	0.231133	0.0579976	0.696157	0.299031	0.315334	0.299242	0.0343434	0.0527778	0.112394	0.116667	0.0470818	0.0271429	0.0388889
chr10:35245184-35246856	1672	FALSE		FALSE	TRUE	CCNY	4	0.917456	0.92782	0.126121	0.0521257	0.0732694	0.0836957	0.0482774	0.0629894	0.0897806	0.757431	0.449554	0.479429	0.222754	0.186963	0.0272858	0.245599	0.177003	0.0934607	0.0621892	0.0649054
chr10:37124190-37127333	3143	TRUE	ANKRD30A	TRUE	TRUE	ANKRD30A	7	0.906333	0.884768	0.0277124	0.0320361	0.0137459	0.0145294	0.0107435	0.0182371	0.0108796	0.742321	0.397884	0.425801	0.107419	0.132255	0.00934976	0.0632201	0.0188972	0.0316536	0.0028125	0.0367153
chr10:42781535-42782102	567	FALSE		FALSE	TRUE	BMS1	1	0.924481	0.894872	0.00757576	0.0305556	0.0146853	0	0.00641026	0.0104167	0	0.698575	0.275807	0.364699	0.178511	0.146753	0.0195886	0.0562781	0.0555001	0.0128205	0.0152625	0.0485764
chr10:43136610-43137558	948	FALSE		TRUE	TRUE	CSGALNACT2	3	0.771806	0.739046	0.0501263	0.0460526	0.0369973	0.0508523	0	0.078373	0.0632716	0.436762	0.283969	0.410307	0.0682964	0.0876488	0.0333333	0.063447	0.0582486	0.00595238	0.0130214	0.0438596
chr10:43434379-43436224	1845	FALSE		FALSE	TRUE	ZNF487	8	0.895109	0.896513	0.0263946	0.0483371	0.0300763	0.027637	0.0434527	0.00454545	0.0357576	0.634815	0.29558	0.434984	0.232677	0.125399	0.018102	0.0730056	0.0255132	0.085572	0.0121483	0.0177121
chr10:43573148-43574153	1005	TRUE	ZNF239	TRUE	TRUE	ZNF239	0	0.829446	0.845384	0.015803	0.0223665	0.00446429	0	0.00555556	0.0119048	0.00859788	0.658618	0.340278	0.354394	0.114287	0.190136	0	0.0945652	0	0.00595238	0.0144928	0.0175439
chr10:43607141-43607512	371	TRUE	ZNF485	FALSE	TRUE	ZNF485	0	0.84021	0.838761	0.00956938	0.00868984	0	0.0142857	0.0194444	0.00694444	0.010101	0.581054	0.271861	0.250719	0.135326	0.0357143	0	0.0115079	0.00833333	0.016835	0.00925926	0.050197
chr10:43646709-43648254	1545	TRUE	ZNF32-AS3,ZNF32,ZNF32-AS2	FALSE	TRUE	ZNF32-AS2,ZNF32	4	0.827444	0.831862	0.123009	0.0869366	0.103981	0.0918803	0.114286	0.0691358	0.0754888	0.62697	0.261369	0.332186	0.232176	0.162304	0.115561	0.0535354	0.0683333	0.0587121	0.0919913	0.0684028
chr10:43649462-43650407	945	TRUE	ZNF32-AS3	FALSE	TRUE	ZNF32	2	0.906739	0.907492	0.026704	0.0263072	0.0312221	0.05253	0.0390252	0.0720798	0.0565627	0.677827	0.287517	0.427835	0.223668	0.119368	0.0417761	0.0497174	0.100198	0.0661328	0.0651252	0.0612698
chr10:45673544-45674599	1055	FALSE		FALSE	TRUE	ZFAND4	2	0.92254	0.945402	0.0693003	0.0918904	0.032477	0.0742063	0.0914835	0.0990842	0.0548067	0.705024	0.244234	0.436941	0.215882	0.175825	0.0222222	0.0528083	0.113776	0.0177778	0.0546296	0.0744569
chr10:46022607-46022759	152	TRUE	NCOA4	FALSE	TRUE	NCOA4	1	0.840381	0.935296	0.00416667	0	0	0	0.00694444	0.0178571	0.015873	0.56395	0.20812	0.403397	0.0301587	0.166667	0	0	0	0.128247	0	0.00694444
chr10:46031048-46031219	171	FALSE		FALSE	TRUE	NCOA4	1	0.879798	0.813846	0.00909091	0	0	0	0	0	0	0.48246	0.119048	0.3	0.0944444	0.117731	0.0138889	0	0	0	0.0267857	0.01
chr10:48305687-48306229	542	FALSE		FALSE	TRUE	MAPK8	1	0.879846	0.920681	0.057346	0.016835	0.0363636	0.0444444	0.013986	0.0181818	0.0309917	0.483566	0.2367	0.337919	0.167271	0.21463	0.0340909	0.0652913	0.0227273	0.0339499	0.0181818	0.00826446
chr10:48308308-48309382	1074	TRUE	MAPK8	FALSE	TRUE	MAPK8	2	0.929554	0.941314	0.0972584	0.0993884	0.112767	0.176245	0.124658	0.116667	0.138427	0.691947	0.449048	0.331538	0.181041	0.285171	0.0938272	0.198254	0.169206	0.0600415	0.0353758	0.108968
chr10:48683051-48683893	842	FALSE		FALSE	TRUE	WDFY4	3	0.939172	0.957724	0.0542864	0.0366353	0.030575	0.0717787	0.0198718	0.0506151	0.0500425	0.528647	0.402686	0.307891	0.374679	0.142317	0.0459508	0.0642829	0.123993	0.047575	0.0437229	0.0369841
chr10:49076586-49077175	589	TRUE	VSTM4	FALSE	TRUE	VSTM4	1	0.0736745	0.0837302	0.885061	0.92007	0.83872	0.846421	0.790476	0.852612	0.888214	0.193741	0.629365	0.527857	0.789603	0.88017	0.843162	0.891299	0.887778	0.827421	0.875096	0.916061
chr10:54196363-54196594	231	TRUE	PCDH15	FALSE	TRUE	PCDH15	1	0.892566	0.905846	0.0349841	0.0676129	0.040873	0.175483	0.0516484	0.02	0.0231481	0.675649	0.470017	0.424444	0	0.206396	0.123737	0.0917857	0.248677	0.176389	0	0.239048
chr10:58269952-58270676	724	TRUE	CISD1	FALSE	TRUE	CISD1	0	0.760148	0.814867	0.0293575	0.0124158	0.0171324	0.00925926	0.0225	0.00694444	0.0277778	0.610144	0.170911	0.426071	0.128654	0.168775	0	0.0200321	0.00769231	0.0285714	0	0.0596024
chr10:59351192-59352586	1394	TRUE	FAM13C	FALSE	TRUE	FAM13C	3	0.874749	0.879127	0.0192227	0.0292766	0.0238721	0.0224806	0.0101235	0.0344156	0.0248403	0.646341	0.28351	0.36245	0.175759	0.197633	0.0263605	0.0857552	0.0374828	0.0268907	0.0272727	0.0271429
chr10:62802578-62803993	1415	FALSE		FALSE	TRUE	ADO	5	0.892267	0.908945	0.0083179	0.00961538	0	0.0034965	0.0157967	0.0120671	0.015035	0.746329	0.287477	0.353354	0.138668	0.157616	0.0201111	0.14298	0.005	0.065155	0	0.0643989
chr10:63132345-63132982	637	FALSE		FALSE	TRUE	NRBF2	1	0.949095	0.877505	0.11296	0.0557473	0.0775142	0.0805403	0.0990455	0.0684584	0.069087	0.674774	0.302423	0.479013	0.188182	0.246033	0.0835029	0.127489	0.198703	0.131696	0.106437	0.144616
chr10:63265270-63269578	4308	TRUE	JMJD1C	FALSE	TRUE	JMJD1C	0	0.0119468	0.0149656	0.880559	0.87737	0.827556	0.858814	0.805757	0.841659	0.872509	0.152883	0.632093	0.444806	0.704081	0.712355	0.794045	0.769749	0.87991	0.800079	0.827882	0.851538
chr10:63461190-63464776	3586	TRUE	JMJD1C	FALSE	TRUE	JMJD1C-AS1	4	0.936069	0.903118	0.0881773	0.0714027	0.0583973	0.0649235	0.0529656	0.088248	0.05631	0.619473	0.294221	0.440592	0.253771	0.223912	0.0516513	0.135066	0.0456202	0.0507834	0.0529432	0.0870856
chr10:68075955-68076516	561	FALSE		FALSE	TRUE	HERC4	2	0.957036	0.955284	0.0188664	0.0106209	0.0146168	0.0255602	0.0153846	0.0110577	0.0473856	0.557478	0.385329	0.755566	0.187873	0.0933396	0.00926916	0.0228758	0.0378788	0.0328686	0.0149393	0.0132353
chr10:68404626-68406008	1382	TRUE	RUFY2	FALSE	TRUE	RUFY2	1	0.939346	0.924911	0.167939	0.0755903	0.1165	0.203849	0.0628551	0.0968257	0.16917	0.708323	0.253914	0.470283	0.283441	0.27563	0.0707254	0.182163	0.260141	0.0494048	0.0952641	0.116531
chr10:68407893-68408337	444	FALSE		FALSE	TRUE	RUFY2	2	0.894006	0.910665	0.0329386	0.0232143	0.0301471	0.0454545	0.0528478	0.0269862	0.0305556	0.659864	0.286261	0.361052	0.138203	0.0674603	0.0448207	0.0663781	0.0605556	0.0274007	0.0730159	0.0557692
chr10:68717605-68720627	3022	FALSE		FALSE	TRUE	CCAR1	12	0.905691	0.919215	0.0442952	0.0240022	0.0396939	0.034472	0.059213	0.0519306	0.0224374	0.638569	0.268416	0.394685	0.165255	0.189615	0.038722	0.0920389	0.0532117	0.108164	0.0765868	0.0531291
chr10:68825673-68826912	1239	FALSE		FALSE	TRUE	STOX1	4	0.952391	0.948726	0.032626	0.012371	0.0213853	0.0132818	0.0121032	0.0131274	0.0268059	0.68	0.45742	0.318321	0.214126	0.0952922	0.015873	0.0980613	0.0482906	0.0100876	0.0503578	0.0582046
chr10:68898752-68900547	1795	FALSE		FALSE	TRUE	DDX50	3	0.946606	0.910487	0.10691	0.0579696	0.0936234	0.0721475	0.0916606	0.0741864	0.0603208	0.684328	0.269352	0.445714	0.263953	0.241215	0.0964899	0.153581	0.181094	0.0782331	0.0655165	0.10619
chr10:69122527-69123141	614	FALSE		FALSE	TRUE	VPS26A	4	0.884963	0.8884	0.0366013	0.0556696	0.0456137	0.0633053	0.025974	0.0310458	0.0571895	0.603844	0.403389	0.436052	0.192316	0.108619	0.0291667	0.0959596	0.0555556	0	0.0304233	0.092033
chr10:70816924-70817959	1035	TRUE	SGPL1	FALSE	TRUE	SGPL1	3	0.895016	0.859876	0.0906342	0.0348541	0.111483	0.0666667	0.0766468	0.0477855	0.105378	0.520653	0.314416	0.585948	0.268166	0.189166	0.0207071	0.139436	0.17534	0.0764402	0.0364138	0.0398908
chr10:72215196-72215435	239	TRUE	ASCC1	FALSE	TRUE	ASCC1,ANAPC16	1	0.863941	0.871643	0.00452489	0.0188645	0	0.0224359	0.0316239	0	0	0.772796	0.21131	0.433333	0.141309	0.154699	0	0.0328089	0.0378205	0.0166667	0	0
chr10:72217380-72218000	620	TRUE	ANAPC16	FALSE	TRUE	ASCC1	3	0.9026	0.845394	0.0363841	0.0468785	0.0524961	0.151136	0.0923878	0.157143	0.0563454	0.683761	0.28619	0.376984	0.13047	0.199306	0	0.116955	0.165	0.0515491	0.0111111	0.0548485
chr10:72334709-72335995	1286	TRUE	DNAJB12	FALSE	TRUE	DNAJB12	0	0.145803	0.2	0.922671	0.921413	0.903027	0.885338	0.887459	0.91439	0.893295	0.254669	0.696313	0.569889	0.778165	0.76888	0.879178	0.867796	0.903409	0.868725	0.875713	0.862911
chr10:72355511-72356345	834	FALSE		FALSE	TRUE	DNAJB12	4	0.914094	0.932129	0.0371387	0.0412291	0.0402088	0.067029	0.0296737	0.0414194	0.0605398	0.673231	0.44681	0.335784	0.225808	0.207717	0.0748463	0.0948585	0.037037	0.0658323	0.0574176	0.0594944
chr10:72626754-72628186	1432	FALSE		FALSE	TRUE	MICU1	5	0.931521	0.911265	0.0678533	0.0194123	0.0298764	0.00694444	0.0192399	0.125137	0.0504179	0.643873	0.313113	0.46372	0.128867	0.0962346	0.039242	0.101765	0.1886	0.0383972	0.0284452	0.0397375
chr10:74827689-74828959	1270	TRUE	KAT6B	FALSE	TRUE	KAT6B	2	0.830497	0.837637	0.0382389	0.00529689	0.0101462	0.0374847	0.00672878	0.0162393	0.0111979	0.682928	0.169663	0.285335	0.28562	0.0508367	0.024359	0.116312	0.0193398	0.0542522	0.00240385	0.0610531
chr10:77139840-77141076	1236	TRUE	KCNMA1	FALSE	TRUE	KCNMA1	0	0.878251	0.803894	0.0636639	0.0259216	0.0452986	0.0630568	0.0294682	0.0479734	0.0583367	0.638449	0.268767	0.351557	0.190249	0.107193	0.0497457	0.0997283	0.0625308	0.0497151	0.0357911	0.0422602
chr10:79285957-79287174	1217	TRUE	ZMIZ1	FALSE	TRUE	ZMIZ1	0	0.0940476	0.0729167	0.932781	0.943353	0.908357	0.897286	0.874945	0.896636	0.903819	0.284094	0.712487	0.571621	0.805519	0.73025	0.925944	0.766725	0.925315	0.919848	0.892359	0.876367
chr10:79512047-79513055	1008	TRUE	EIF5AL1	FALSE	TRUE	EIF5AL1	0	0.909066	0.942058	0.30381	0.047619	0.0713622	0.307071	0.100331	0.216811	0.368899	0.808583	0.412178	0.646539	0.406929	0.461312	0.35625	0.299332	0.412106	0.315458	0.403602	0.206878
chr10:80206180-80208649	2469	TRUE	LINC00857	TRUE	TRUE	ANXA11,LINC00857	9	0.877485	0.861481	0.04217	0.0364899	0.0255451	0.0230533	0.018938	0.0310883	0.0468713	0.540429	0.187967	0.334316	0.0907698	0.218036	0.0323931	0.0594283	0.0744826	0.0533194	0.0271146	0.0474365
chr10:84327472-84328093	621	FALSE		FALSE	TRUE	CCSER2	2	0.876065	0.806878	0.0460509	0.0104167	0.0464693	0.0412698	0.0482143	0.0535714	0.096379	0.620591	0.342857	0.320192	0.240359	0.149603	0.0397186	0.116667	0.103535	0.0483516	0.0429422	0.0628723
chr10:87819152-87819629	477	TRUE	ATAD1	FALSE	TRUE	ATAD1	2	0.870785	0.836987	0.0331169	0.0146617	0	0.0277778	0.0183566	0.0151515	0.0113636	0.565346	0.267901	0.281207	0.0441176	0.147186	0	0.177381	0	0.0654762	0.0142857	0.0377804
chr10:89702533-89703737	1204	TRUE	KIF20B	FALSE	TRUE	KIF20B	2	0.828821	0.871899	0.0466673	0.0339809	0.0138889	0.0859661	0.0195887	0.0353535	0.0119048	0.606869	0.459388	0.455517	0.198733	0.162149	0.0253968	0.127243	0.0131313	0.0483803	0.0411255	0.0469697
chr10:89829001-89830678	1677	TRUE	LINC00865	FALSE	TRUE	LINC00865	5	0.888041	0.857528	0.036732	0.0655114	0.0384958	0.0524639	0.0528123	0.0624763	0.0371647	0.654098	0.309962	0.490725	0.186882	0.149326	0.033565	0.0567262	0.073789	0.118406	0.0277778	0.0492916
chr10:89853424-89854291	867	TRUE	LINC01374	FALSE	TRUE	LINC01374	1	0.866818	0.859531	0.0593418	0.0369834	0.0370151	0.045406	0.0360334	0.0454848	0.072465	0.568955	0.233842	0.425024	0.164571	0.115101	0.0878816	0.0909392	0.160889	0.101306	0.0327381	0.0716536
chr10:90870429-90871273	844	FALSE		FALSE	TRUE	RPP30	4	0.869763	0.825853	0.0211004	0.041638	0.0263838	0.0658302	0.0289839	0.0457168	0.0342147	0.652791	0.294765	0.408883	0.157753	0.140055	0.0723958	0.12619	0.0351998	0.0110577	0.0104167	0.0287879
chr10:91160341-91162060	1719	FALSE		FALSE	TRUE	PCGF5	2	0.92792	0.905477	0.0862122	0.0612158	0.0544086	0.148333	0.0721212	0.0541188	0.106322	0.724022	0.322843	0.436633	0.213189	0.250292	0.073396	0.155287	0.141149	0.135446	0.0729618	0.14023
chr10:94363397-94364617	1220	FALSE		FALSE	TRUE	NOC3L	2	0.927469	0.948118	0.0651909	0.023682	0.0370144	0.0491491	0.0177937	0.0506073	0.0467888	0.716635	0.312642	0.521651	0.151815	0.095172	0.0155886	0.107623	0.224617	0.0460116	0.0475275	0.0311032
chr10:94401009-94402158	1149	FALSE		FALSE	TRUE	TBC1D12	2	0.905759	0.926206	0.0647815	0.0178211	0.0309854	0.0234674	0.0253727	0.0539683	0.0259075	0.688525	0.412007	0.343408	0.220807	0.121753	0.0466452	0.0932279	0.0577443	0.0923847	0.0327313	0.0732323
chr10:95694683-95695333	650	FALSE		FALSE	TRUE	TCTN3	3	0.895169	0.906449	0.0631058	0.0296537	0.0461585	0.054212	0.0338141	0.0861338	0.0820147	0.677998	0.43196	0.383831	0.176855	0.218578	0.0412037	0.100065	0.118519	0.0936853	0.0205925	0.0548237
chr10:96090535-96091504	969	FALSE		FALSE	TRUE	ENTPD1-AS1	1	0.870411	0.886867	0.098093	0.093086	0.0842824	0.0541667	0.0948661	0.0768229	0.0867063	0.6368	0.330398	0.447702	0.156427	0.210492	0.148469	0.0816392	0.121882	0.0812872	0.0721717	0.0444444
chr10:97446747-97447782	1035	TRUE	ZDHHC16	FALSE	TRUE	EXOSC1,ZDHHC16	2	0.91229	0.89911	0.0940731	0.0510739	0.0500024	0.0296296	0.0423246	0.0750059	0.0725976	0.631275	0.356176	0.445442	0.222061	0.275654	0.0513709	0.0493326	0.118099	0.0338442	0.0568093	0.0680131
chr10:99327801-99329008	1207	FALSE		FALSE	TRUE	CNNM1	4	0.915219	0.914735	0.0239877	0.0180902	0.0224434	0.07	0.0426065	0.114583	0.0220513	0.711908	0.339146	0.362505	0.181545	0.185801	0.0536648	0.123214	0.0720627	0.0844228	0.0102273	0.0290414
chr10:99428732-99430003	1271	TRUE	GOT1	FALSE	TRUE	GOT1	2	0.902326	0.886461	0.0593759	0.0242505	0.0361502	0.0823129	0.0159216	0.0459957	0.0514467	0.621807	0.240194	0.353382	0.238086	0.310385	0.0190476	0.134192	0.0432623	0.0954167	0.0164141	0.0677094
chr10:99733072-99734624	1552	TRUE	CUTC	FALSE	TRUE	CUTC,COX15	6	0.899247	0.880123	0.0544117	0.0196866	0.0282333	0.027381	0.0208271	0.0185185	0.0472222	0.763595	0.217956	0.380023	0.22186	0.162741	0.010101	0.105647	0.0245455	0.0120968	0.0179211	0.0249256
chr10:100995402-100996407	1005	FALSE		FALSE	TRUE	LZTS2	1	0.892468	0.90555	0.0887778	0.0458333	0.0372957	0.0688505	0.0766388	0.0614296	0.0433313	0.651543	0.183594	0.557856	0.176712	0.209515	0.0902615	0.105795	0.159464	0.100346	0.0600746	0.0403871
chr10:101589053-101589618	565	TRUE	DPCD	FALSE	TRUE	DPCD,POLL	2	0.878965	0.88791	0.00980392	0	0.0211039	0.0162037	0.0289352	0.0444444	0.0260943	0.661165	0.259524	0.420543	0.196126	0.126225	0.0589214	0.0724276	0.07	0.00555556	0.0238095	0.0331439
chr10:101819554-101819939	385	TRUE	KCNIP2-AS1	FALSE	TRUE	KCNIP2-AS1	1	0.898066	0.887935	0.0206101	0.00961538	0.0388021	0.015873	0.0166667	0.0133333	0.015873	0.749578	0.253283	0.559954	0.11317	0.252198	0.0424603	0.0119792	0.0423569	0	0.00446429	0.186772
chr10:103349170-103350394	1224	TRUE	PCGF6	FALSE	TRUE	PCGF6	4	0.870042	0.907849	0.0536963	0.029748	0.0493266	0.052381	0.0320649	0.087236	0.0692679	0.614204	0.352079	0.404157	0.187351	0.126381	0.0611569	0.0535399	0.0869946	0.0244987	0.0142483	0.0906943
chr10:103351634-103352198	564	FALSE		FALSE	TRUE	PCGF6	3	0.964609	0.919034	0.0430952	0.0318027	0.0477487	0.0852608	0.0428571	0.0352564	0.103849	0.721666	0.403968	0.42572	0.216587	0.146242	0.177778	0.115714	0.315476	0.0887165	0.147321	0.0979718
chr10:103366269-103367518	1249	FALSE		FALSE	TRUE	TAF5	5	0.922718	0.919644	0.075165	0.0212743	0.0541167	0.0330011	0.0481233	0.0918417	0.0328474	0.688762	0.264293	0.478072	0.128547	0.164424	0.0504262	0.166706	0.100896	0.0322283	0.0272959	0.0650209
chr10:103965682-103966365	683	FALSE		FALSE	TRUE	SLK	2	0.877345	0.881037	0.0241546	0.0096	0.0356379	0.0382102	0.027657	0	0.0279503	0.656543	0.407539	0.359274	0.245373	0.150624	0.0262897	0.0614022	0.182143	0.162032	0.0100669	0.0628788
chr10:104269797-104270342	545	TRUE	GSTO2	FALSE	TRUE	GSTO2	2	0.939739	0.919654	0.00914316	0.0114943	0.00238095	0	0	0.0378674	0.00657895	0.655141	0.386508	0.333847	0.174185	0.230331	0.00641026	0.0119048	0.00462963	0.0437675	0.00444444	0.019882
chr10:109923973-109925130	1157	FALSE		FALSE	TRUE	XPNPEP1	2	0.860983	0.868107	0.0937193	0.0649471	0.0921166	0.11272	0.0834736	0.10868	0.100911	0.674138	0.315424	0.348231	0.100643	0.226198	0.0618768	0.116191	0.149727	0.102008	0.0757987	0.11588
chr10:110224693-110225308	615	TRUE	MXI1	FALSE	TRUE	MXI1	4	0.896023	0.899026	0.088312	0.0283644	0.0279876	0.00740741	0.0584369	0.0497992	0.0826087	0.56294	0.475385	0.315059	0.177845	0.119856	0.0244565	0.0468399	0.14693	0.0362826	0.0353175	0.0485963
chr10:110227861-110228338	477	TRUE	MXI1	FALSE	TRUE	MXI1	0	0.902857	0.923509	0	0.00757576	0.00555556	0.00757576	0	0	0.0119048	0.703162	0.185424	0.398928	0.181248	0.0685083	0	0.127839	0.021164	0.0747354	0.0387876	0
chr10:110566485-110566822	337	FALSE		FALSE	TRUE	SMC3	1	0.87182	0.787879	0.0230112	0	0.0146853	0.0224359	0	0.044511	0.00961538	0.593056	0.351653	0.391288	0.15968	0.143651	0.0151515	0.0801897	0.02	0.0779762	0.0268519	0.0555556
chr10:112375118-112376689	1571	TRUE	ACSL5	FALSE	TRUE	ACSL5	0	0.0784271	0.0445943	0.94482	0.922233	0.900173	0.873127	0.88459	0.896644	0.937895	0.220272	0.623779	0.483665	0.770878	0.770189	0.891794	0.855724	0.898803	0.870505	0.926701	0.877535
chr10:113127010-113127357	347	TRUE	TCF7L2	FALSE	TRUE	TCF7L2	0	0.70288	0.70608	0.00454545	0	0	0	0	0	0.0142857	0.569974	0.532738	0.236587	0.189418	0	0.0416667	0	0	0	0	0
chr10:113677290-113678762	1472	FALSE		FALSE	TRUE	CASP7	3	0.90856	0.903969	0.0566401	0.0415157	0.0337633	0.0734444	0.0328829	0.0047619	0.0581593	0.635069	0.229051	0.288711	0.196422	0.157603	0.10202	0.0598031	0.0704173	0.0566436	0.0634467	0.0898438
chr10:114178472-114180990	2518	TRUE	TDRD1	FALSE	TRUE	TDRD1	6	0.8829	0.870729	0.0412721	0.0137408	0.0111713	0.0274352	0.0118194	0.0248434	0.0249899	0.627066	0.31019	0.360263	0.160003	0.174769	0.0230389	0.150451	0.0190955	0.0525735	0.0072619	0.0536615
chr10:117005870-117006559	689	TRUE	SHTN1	FALSE	TRUE	SHTN1	2	0.891812	0.887632	0.005	0.034648	0.0790476	0	0.0185185	0.0165289	0	0.714025	0.379048	0.501589	0.182304	0.102368	0.0571429	0.0800125	0	0.0533883	0.0273148	0.010101
chr10:118047531-118048199	668	TRUE	CASC2	FALSE	TRUE	RAB11FIP2,CASC2	2	0.88665	0.829003	0.0420619	0.0366758	0.0241414	0.0362963	0.0544312	0.0654762	0.0305556	0.59981	0.260727	0.375131	0.142653	0.290129	0.0380952	0.0825621	0.0622222	0.0287067	0.00892857	0.0436953
chr10:118342953-118344150	1197	FALSE		FALSE	TRUE	FAM204A	4	0.893591	0.897876	0.107418	0.051063	0.0429293	0.134632	0.0515152	0.0239899	0.0756887	0.663902	0.243705	0.458601	0.190201	0.129329	0.0339286	0.129823	0.170879	0.0768759	0.0378968	0.0691558
chr10:119081682-119082555	873	FALSE		FALSE	TRUE	EIF3A	4	0.905495	0.897616	0.0378808	0.0336257	0.0310164	0	0.00649351	0	0.0244684	0.724836	0.327778	0.461525	0.0907143	0.164518	0.00758808	0.166374	0.0356576	0.0706876	0.00512821	0.0104618
chr10:119516458-119518344	1886	TRUE	RGS10	FALSE	TRUE	RGS10	1	0.0945703	0.0728915	0.937979	0.873202	0.905573	0.882936	0.856113	0.896825	0.907233	0.216463	0.726745	0.558636	0.692426	0.759568	0.89863	0.852232	0.924583	0.878095	0.867861	0.887031
chr10:119597886-119598975	1089	FALSE		FALSE	TRUE	TIAL1	2	0.889073	0.934912	0.0485992	0.0491369	0.0322039	0.0649802	0.019213	0.0514706	0.0364935	0.703658	0.35968	0.450146	0.180623	0.201103	0.0227287	0.168318	0.0790528	0.044617	0.0671058	0.0432712
chr10:119817750-119819985	2235	TRUE	INPP5F	TRUE	TRUE	INPP5F	1	0.79928	0.887379	0.0155113	0.0176753	0.00853731	0.0034632	0.0133038	0.0148287	0.015325	0.492169	0.225009	0.345321	0.120832	0.0912214	0.00708145	0.0801225	0.0153828	0.0401762	0.0155323	0.00576637
chr10:119874049-119875127	1078	TRUE	MCMBP	FALSE	TRUE	MCMBP	5	0.912147	0.910334	0.0774492	0.0923405	0.131848	0.138514	0.126362	0.104621	0.0656463	0.653286	0.485114	0.4661	0.237067	0.23462	0.125756	0.120932	0.250714	0.150321	0.109273	0.169861
chr10:121928905-121930189	1284	FALSE		FALSE	TRUE	ATE1	4	0.864677	0.899822	0.0893129	0.0375532	0.0645351	0.0975773	0.0526549	0.14697	0.0778948	0.654018	0.372075	0.430972	0.147424	0.120381	0.103144	0.190322	0.140306	0.0600028	0.0970004	0.0796042
chr10:121973700-121974176	476	TRUE	NSMCE4A	FALSE	TRUE	NSMCE4A	1	0.84394	0.870615	0.0409914	0.0283013	0.01	0.0678571	0.0591735	0.0367857	0.0499817	0.622888	0.285422	0.380833	0.242312	0.115849	0.0311111	0.150279	0.119112	0.0958929	0.0915873	0.0838095
chr10:122952809-122953466	657	TRUE	C10orf88	FALSE	TRUE	PSTK,C10orf88	2	0.879574	0.910242	0.010101	0.0181818	0.00707071	0.00645342	0	0.00844444	0.0026455	0.72715	0.308165	0.46608	0.0744012	0.0346639	0	0.203288	0	0.0241852	0	0.00833333
chr10:122978688-122979802	1114	TRUE	PSTK	FALSE	TRUE	PSTK	4	0.868573	0.893961	0.0129172	0.00694444	0.00928044	0.0193576	0.0100641	0.00983437	0.0183827	0.679972	0.42465	0.363011	0.117236	0.116142	0.0136712	0.0888778	0.0222184	0.0671825	0.01189	0.0656325
chr10:125821812-125822617	805	TRUE	UROS	FALSE	TRUE	UROS,BCCIP	1	0.870793	0.868489	0.0679779	0.0193783	0.0311594	0.023538	0.0155754	0.0283134	0.0197531	0.622505	0.326547	0.378101	0.159763	0.0876443	0.0553451	0.0626867	0.14296	0.0823769	0.0639677	0.0497276
chr10:126463319-126463679	360	TRUE	C10orf90	FALSE	TRUE	C10orf90	0	0.113733	0.0816667	0.99	0.955641	0.911667	0.9075	0.891603	0.94	0.917608	0.162104	0.642806	0.579365	0.730259	0.7752	0.903227	0.792857	0.923131	0.93457	0.88103	0.866406
chr10:126504513-126505105	592	TRUE	C10orf90	TRUE	TRUE	C10orf90	0	0.871825	0.863388	0.00350877	0.0185185	0.003367	0	0.00668896	0	0.009	0.604068	0.270461	0.368907	0.0949976	0.0555275	0.00246914	0.0728831	0.00308642	0.0353909	0	0.0372347
chr10:129467855-129468474	619	TRUE	MGMT	FALSE	TRUE	MGMT	0	0.889765	0.932071	0.0715445	0.0424825	0.0310321	0.101643	0.0584235	0.0802177	0.128064	0.723898	0.209313	0.374575	0.182308	0.304246	0.0480519	0.132049	0.24981	0.0985908	0.0319444	0.0481061
chr10:131982881-131984733	1852	FALSE		TRUE	TRUE	BNIP3	6	0.889379	0.884744	0.0908713	0.0554438	0.0720988	0.0910428	0.078135	0.0472109	0.0640798	0.617217	0.257513	0.350338	0.228187	0.211946	0.0458599	0.137773	0.149947	0.0735652	0.0541023	0.0893852
chr10:132332775-132333467	692	TRUE	LRRC27	FALSE	TRUE	LRRC27,STK32C	1	0.789828	0.796548	0.0399401	0	0.0382872	0.0430403	0.0140741	0.0178571	0.0549784	0.588187	0.227045	0.335344	0.104217	0.168245	0	0.0922511	0.154068	0.0654672	0	0.0708744
chr10:133309500-133310000	500	TRUE	TUBGCP2,ZNF511,ZNF511-PRAP1	TRUE	TRUE	ZNF511-PRAP1,TUBGCP2,ZNF511	0	0.862919	0.795967	0.0346032	0	0.039353	0.0451518	0.0344933	0.113309	0.0599269	0.639702	0.308526	0.328698	0.219966	0.288232	0.0358907	0.0857943	0.131496	0.0859875	0.105506	0.0547466
chr10:133374376-133374767	391	FALSE		FALSE	TRUE	ECHS1	2	0.928209	0.868593	0.0990676	0.0852564	0.113121	0.261111	0.127013	0.100325	0.157252	0.774983	0.331025	0.502292	0.264801	0.306712	0.11514	0.119605	0.175447	0.137959	0.0479167	0.139744
chr10:133564380-133564957	577	TRUE	SYCE1	FALSE	TRUE	SYCE1	1	0.866375	0.844314	0.0994407	0.0353535	0.0472527	0.0682234	0.0546537	0.0916667	0.0622046	0.719492	0.413678	0.370476	0.209452	0.0837419	0.032967	0.124862	0.0878011	0.082164	0.04405	0.0769231
chr11:233631-235731	2100	TRUE	SIRT3	FALSE	TRUE	SIRT3,PSMD13	5	0.885188	0.886958	0.0430843	0.026651	0.036616	0.046909	0.0254032	0.0683748	0.0344614	0.702074	0.370017	0.364993	0.182609	0.179537	0.0168341	0.0795539	0.0481192	0.0184571	0.0227146	0.0282142
chr11:414481-416028	1547	TRUE	SIGIRR	FALSE	TRUE	SIGIRR	0	0.111905	0.0266667	0.903675	0.95084	0.828562	0.867074	0.881679	0.831703	0.850792	0.245067	0.640083	0.570619	0.784281	0.750705	0.83929	0.783691	0.848273	0.813641	0.850981	0.808082
chr11:448820-449818	998	TRUE	PTDSS2	FALSE	TRUE	PTDSS2	5	0.847776	0.85242	0.0083042	0.0111111	0.00636111	0.0252381	0.00694444	0.00666667	0.00185529	0.574205	0.277504	0.387512	0.136222	0.151288	0.0133117	0.0764865	0.00677507	0.0622216	0.00730676	0.0217813
chr11:505177-506039	862	TRUE	RNH1	FALSE	TRUE	RNH1	4	0.895559	0.837546	0.0225467	0.00897753	0.021633	0.0442177	0.017316	0.0396825	0.0420906	0.615387	0.295761	0.34599	0.147662	0.136322	0.0648148	0.145455	0	0.0475534	0	0.015508
chr11:627580-628448	868	FALSE		TRUE	TRUE	SCT	1	0.910921	0.878946	0.0118326	0.0108409	0.00607513	0.0121421	0.0169345	0	0.0200595	0.711443	0.278098	0.407922	0.141446	0.0920981	0.00694444	0.0694879	0.00418719	0.0273614	0	0.00520833
chr11:746015-746457	442	FALSE		FALSE	TRUE	TALDO1	4	0.838989	0.86951	0.0927627	0.0111111	0.00979853	0.0357143	0.00543478	0.1	0.114087	0.629702	0.364791	0.50619	0.130576	0.0448052	0.0226667	0.0281385	0.146744	0.161597	0.0319728	0.0589744
chr11:911923-913149	1226	TRUE	CHID1	FALSE	TRUE	CHID1	3	0.929647	0.913636	0.0606456	0.0403939	0.0329561	0.0297619	0.0395757	0.0272254	0.0435372	0.790046	0.419773	0.341539	0.15729	0.162397	0.03125	0.15871	0.0487688	0.0237851	0.0159705	0.0838722
chr11:1310362-1310785	423	TRUE	TOLLIP-AS1	FALSE	TRUE	TOLLIP,TOLLIP-AS1	1	0.822189	0.856277	0.0432504	0.00534759	0.00392157	0.0459184	0	0	0.0196078	0.558735	0.21303	0.512756	0.309135	0.0431424	0.0333333	0.121078	0.0354895	0.0460912	0.0301169	0.0216875
chr11:2271842-2272585	743	FALSE		FALSE	TRUE	ASCL2	1	0.844027	0.849677	0	0	0.0329976	0.14707	0.0232323	0.0450036	0.0425505	0.509848	0.22316	0.210103	0.192427	0.182673	0.0428227	0.0269841	0.196878	0.0282468	0.0434783	0.0724556
chr11:2882656-2883749	1093	TRUE	CDKN1C	FALSE	TRUE	CDKN1C	0	0.887201	0.856259	0.0389979	0.0700179	0.0797393	0.127654	0.0636228	0.0318182	0.0835152	0.581148	0.325087	0.340952	0.113351	0.219815	0.121875	0.11128	0.163933	0.0545151	0.0545455	0.139706
chr11:2993247-2994504	1257	FALSE		FALSE	TRUE	NAP1L4	3	0.930739	0.92359	0.0196198	0.0233169	0.0311518	0.0362319	0.027631	0.0333111	0.0472727	0.569874	0.354788	0.311342	0.12871	0.217445	0.0354286	0.053819	0.0620952	0.0544399	0.024253	0.033635
chr11:4093494-4094119	625	FALSE		FALSE	TRUE	RRM1	2	0.929973	0.939636	0.0982521	0.0303571	0.0525687	0.0640079	0.0431818	0.0315055	0.0613018	0.818625	0.346577	0.347577	0.123127	0.27381	0.05	0.10965	0.150617	0.123115	0.0104167	0.0503968
chr11:4115873-4116522	649	TRUE	RRM1	FALSE	TRUE	RRM1	2	0.940002	0.919841	0.0970838	0.0768759	0.037814	0.0748557	0.0693175	0.301465	0.0444742	0.72594	0.519511	0.534131	0.335024	0.233529	0.268311	0.156463	0.41821	0.137809	0.223303	0.0984519
chr11:5595661-5595971	310	FALSE		FALSE	TRUE	TRIM6-TRIM34,TRIM6	1	0.877009	0.835218	0.0395126	0.0101461	0.0347989	0	0	0.1	0	0.749681	0.321528	0.563988	0.0289352	0.0464853	0.0166667	0.0333333	0.0214286	0.104911	0.025641	0.0542857
chr11:6235711-6235934	223	TRUE	CNGA4	FALSE	TRUE	FAM160A2,CNGA4	1	0.817997	0.79041	0.0244652	0.00534759	0.0104167	0	0	0	0.0254902	0.369444	0.0925926	0.246667	0.119905	0.147787	0		0.015873	0	0.0361111	0
chr11:6496548-6497902	1354	TRUE	DNHD1	FALSE	TRUE	DNHD1	2	0.920823	0.914912	0.0469758	0.0189189	0.0137297	0.00425532	0.00686813	0.0173882	0.0348931	0.636016	0.265908	0.432261	0.101422	0.192257	0.0273164	0.0599252	0.171656	0.045487	0.0139265	0.0285422
chr11:6684195-6684935	740	FALSE		FALSE	TRUE	MRPL17	4	0.916908	0.897678	0.077657	0.0967504	0.0835526	0.0496562	0.0966395	0.127438	0.104094	0.693352	0.366244	0.585445	0.229307	0.221859	0.105667	0.117605	0.0730499	0.103896	0.0751389	0.215278
chr11:7088573-7090672	2099	TRUE	RBMXL2	TRUE	TRUE	RBMXL2	1	0.830922	0.857289	0.00960545	0.00396825	0.00474438	0.00179211	0.00229568	0.00604099	0.00113122	0.617306	0.318145	0.410999	0.170339	0.0868877	0.00568227	0.0293394	0.00675853	0.0377131	0.000977517	0.0031874
chr11:8965460-8966174	714	TRUE	TMEM9B-AS1	FALSE	TRUE	TMEM9B-AS1,TMEM9B	1	0.890783	0.878207	0.0500705	0.00571429	0.0270163	0.0446387	0.0269841	0.0161111	0.0242698	0.7345	0.343658	0.332782	0.125	0.12295	0.0205556	0.0424837	0.0243336	0.0666667	0.0567059	0.104861
chr11:9456477-9459550	3073	FALSE		FALSE	TRUE	ZNF143	9	0.937286	0.907113	0.020635	0.0073964	0.0121181	0.0183366	0.009703	0.0180038	0.0155487	0.650549	0.342108	0.336044	0.178662	0.147786	0.0155295	0.0425179	0.0153388	0.0382285	0.0108135	0.0365347
chr11:9462432-9462704	272	TRUE	ZNF143	FALSE	TRUE	ZNF143	2	0.861281	0.885825	0.0185185	0.0391941	0.0469048	0.0566138	0.0138889	0.0262346	0	0.588781	0.220833	0.182636	0.448148	0.32	0.015873	0	0.117347	0	0.0814815	0.0824242
chr11:10541635-10542294	659	TRUE	MRVI1-AS1	FALSE	TRUE	MRVI1-AS1,RNF141	3	0.84383	0.843853	0.0401776	0.0238989	0.0224287	0.0252525	0.0418415	0.023416	0.0516988	0.649755	0.1975	0.408021	0.265152	0.146493	0.0522432	0.0537102	0.0864836	0.0539461	0.0594517	0.0353535
chr11:10859513-10860173	660	TRUE	ZBED5-AS1	FALSE	TRUE	ZBED5	2	0.884722	0.91458	0.100323	0.12168	0.122828	0.266913	0.158433	0.206779	0.111325	0.823462	0.309603	0.375724	0.283333	0.150655	0.106089	0.126082	0.233571	0.0654321	0.133333	0.165816
chr11:12224075-12225031	956	TRUE	MICAL2	FALSE	TRUE	MICAL2	1	0.0890476	0.11259	0.95868	0.943549	0.921207	0.932531	0.897277	0.787932	0.889173	0.292878	0.743722	0.687145	0.689057	0.641779	0.903029	0.836618	0.925873	0.845603	0.900986	0.963014
chr11:12672679-12673729	1050	FALSE		FALSE	TRUE	TEAD1	2	0.81607	0.839492	0.103226	0.0280949	0.0708009	0.0419643	0.0358546	0.0558201	0.0529992	0.538149	0.256666	0.402204	0.161158	0.115476	0.051826	0.108805	0.132143	0.0559028	0.0502646	0.0880051
chr11:12827844-12829327	1483	TRUE	TEAD1	FALSE	TRUE	TEAD1	0	0.107587	0.0790093	0.91426	0.932149	0.900189	0.862028	0.87994	0.869095	0.878757	0.370123	0.593467	0.555108	0.764312	0.811674	0.816613	0.779357	0.855024	0.930417	0.893993	0.863887
chr11:13464171-13466152	1981	FALSE		FALSE	TRUE	BTBD10	2	0.807153	0.747939	0.0264099	0.00435435	0.0149481	0.0304444	0.025713	0.023356	0.0170251	0.539888	0.237713	0.394748	0.144678	0.0723193	0.0269988	0.0729185	0.023489	0.0657776	0.0283854	0.0321123
chr11:14521086-14521956	870	TRUE	PSMA1	FALSE	TRUE	PSMA1	5	0.920604	0.910607	0.0177853	0.0165088	0.0298771	0.0187879	0.0426587	0.0402676	0.0270597	0.596958	0.311909	0.322854	0.157997	0.0629315	0.0393514	0.0965007	0	0.0865115	0.0376742	0.00998464
chr11:14889419-14890842	1423	TRUE	CYP2R1	FALSE	TRUE	CYP2R1	2	0.923041	0.913436	0.00632411	0.00990991	0.019424	0	0.0186966	0.014387	0.0110577	0.767487	0.358503	0.479182	0.216202	0.107749	0	0.0926227	0.0205882	0	0.00994152	0.0487144
chr11:16736702-16737729	1027	TRUE	SOX6,C11orf58	FALSE	TRUE	SOX6,C11orf58	2	0.97932	0.964798	0.129761	0.032648	0.0578355	0.131548	0.0596561	0.0889683	0.0897436	0.771867	0.206868	0.49678	0.309563	0.129948	0.253061	0.127778	0.206239	0.0855859	0.0480808	0.109203
chr11:16739741-16742785	3044	TRUE	C11orf58	FALSE	TRUE	SOX6	5	0.857132	0.859221	0.0390665	0.0312676	0.0379062	0.0673341	0.0151762	0.0645681	0.0305556	0.653982	0.227088	0.341028	0.182505	0.0793707	0.0343685	0.10855	0.0305556	0.0269677	0.0437093	0.0419346
chr11:18011431-18012317	886	TRUE	SERGEF	FALSE	TRUE	SERGEF	3	0.84267	0.87668	0.0797175	0.0429896	0.0438508	0.0356935	0.0515922	0.0132576	0.0389348	0.681346	0.322667	0.477778	0.127083	0.183994	0.0309917	0.10138	0.0571995	0.057468	0.027581	0.0640693
chr11:18323357-18324273	916	TRUE	GTF2H1	FALSE	TRUE	GTF2H1	3	0.869848	0.887225	0.0782194	0.00666667	0.0153846	0.0611111	0.0181319	0.0316327	0.0494048	0.666614	0.296561	0.448311	0.278916	0.257557	0.0886243	0.0577381	0.0458333	0.010989	0.0238095	0
chr11:18412578-18413326	748	TRUE	LDHC	FALSE	TRUE	LDHC	1	0.841939	0.821543	0.133254	0.0792832	0.0829822	0.0852778	0.168684	0.164202	0.118973	0.609798	0.216212	0.434985	0.230199	0.156461	0.124625	0.137857	0.258787	0.176821	0.0918687	0.0845671
chr11:18455287-18455500	213	FALSE		FALSE	TRUE	LDHAL6A	1	0.898904	0.961623	0.0304495	0.0614177	0.0111111	0	0	0.0492929	0.02	0.661728	0.333333	0.562381	0	0.292857	0.031746	0.167348	0.0833333	0.0411111	0.031746	0.0424242
chr11:19115149-19116120	971	FALSE		FALSE	TRUE	ZDHHC13	3	0.89937	0.890898	0.0592756	0.0288515	0.0256235	0.0370629	0.00357143	0.1557	0.0629329	0.7583	0.292882	0.440682	0.267039	0.215225	0.0747253	0.0849621	0.149773	0.0343915	0.0489796	0.306397
chr11:22830425-22831998	1573	FALSE		FALSE	TRUE	SVIP	7	0.921796	0.896897	0.0209073	0.0310486	0.028737	0.0600373	0.0320002	0.0042735	0.0284343	0.550011	0.29362	0.34237	0.176566	0.1999	0.0261905	0.161905	0.119916	0.0455593	0.0473693	0.0527597
chr11:32092221-32092592	371	TRUE	RCN1	FALSE	TRUE	RCN1	1	0.86923	0.846234	0.0265731	0.015873	0	0.0315657	0.0238636		0.0367063	0.547073	0.142857	0.291171	0.0713752	0.0631584	0.0208333	0.152381	0.0754532	0.0364815	0	0.0314815
chr11:32793445-32795181	1736	TRUE	CCDC73	FALSE	TRUE	CCDC73	3	0.924106	0.925583	0.0186396	0.00802331	0.00942249	0.0240741	0.00420673	0.0119048	0.0135328	0.692171	0.299061	0.419084	0.135314	0.0799935	0.0256887	0.0743166	0.0134058	0.0436267	0.0170317	0.00748337
chr11:33014510-33015573	1063	FALSE		FALSE	TRUE	DEPDC7	3	0.913109	0.910739	0.027636	0.00982278	0.0117521	0.0248488	0.0243819	0.0183333	0.0414341	0.735751	0.352381	0.352278	0.147854	0.150104	0.00625	0.091942	0.0409091	0.0147392	0	0.0361905
chr11:33162075-33163829	1754	TRUE	CSTF3,CSTF3-DT	FALSE	TRUE	CSTF3,CSTF3-DT	8	0.927134	0.937666	0.0391909	0.0113007	0.0143367	0.0297425	0.00416667	0	0.0147799	0.576537	0.270764	0.466829	0.234914	0.140999	0.00223214	0.0439233	0.0452156	0.0272522	0	0.0188889
chr11:35663327-35665161	1834	TRUE	TRIM44	TRUE	TRUE	TRIM44	4	0.858616	0.880474	0.0420592	0.0357837	0.0455999	0.0878263	0.0233974	0.0489572	0.0343407	0.540701	0.341701	0.324427	0.129782	0.149493	0.0383333	0.0999061	0.0483599	0.0820463	0.0413335	0.0788961
chr11:36288018-36288574	556	TRUE	COMMD9	FALSE	TRUE	COMMD9	5	0.845782	0.86655	0.00705128	0	0	0	0	0.0416667	0.0396825	0.664356	0.373545	0.397042	0.217857	0.0732601	0	0.035119	0	0	0.0554029	0.015873
chr11:43357342-43358295	953	FALSE		FALSE	TRUE	TTC17	3	0.885981	0.882172	0.0953581	0.0909091	0.067633	0.0952991	0.102551	0.0940476	0.130128	0.633407	0.441973	0.504516	0.278162	0.294656	0.0772973	0.13081	0.193806	0.0688121	0.0721565	0.181818
chr11:44094835-44095362	527	FALSE		FALSE	TRUE	EXT2	2	0.702503	0.681165	0.0264194	0	0.00811966	0.0111111	0.0247054	0	0	0.501357	0.260462	0.364927	0.307812	0.146825	0	0.115122	0.0315934	0.0452381	0.0230769	0.0449634
chr11:46821139-46822997	1858	TRUE	CKAP5	FALSE	TRUE	CKAP5	5	0.959802	0.944026	0.0698787	0.0472118	0.0430608	0.0682028	0.0626714	0.069697	0.123468	0.620859	0.3575	0.314632	0.201931	0.222887	0.0491882	0.158862	0.0621981	0.0512552	0.0843651	0.0976849
chr11:46935797-46936425	628	FALSE		FALSE	TRUE	C11orf49	1	0.863999	0.864523	0.0226557	0.0102632	0.00877193	0.0166667	0.015625	0.00826446	0	0.735756	0.207646	0.469389	0.296345	0.136191	0.00714286	0.0635029	0.0166667	0.0331566	0.00625	0.0111111
chr11:46937348-46938254	906	TRUE	C11orf49	FALSE	TRUE	C11orf49	6	0.927366	0.924254	0.130079	0.078252	0.100569	0.157365	0.083206	0.0945939	0.112401	0.808824	0.355697	0.411189	0.215717	0.256499	0.116712	0.118674	0.238155	0.177644	0.082235	0.128895
chr11:47427136-47429071	1935	FALSE		FALSE	TRUE	PSMC3	8	0.856763	0.825118	0.0120021	0.0201058	0.00716359	0.0242063	0.0178266	0.0295364	0.0210758	0.514309	0.251164	0.300725	0.177063	0.115207	0.0294358	0.0264826	0.0758325	0.0344401	0.0223684	0.0213203
chr11:47589068-47591385	2317	TRUE	C1QTNF4,FAM180B	TRUE	TRUE	C1QTNF4	3	0.912996	0.926203	0.0285466	0.0136508	0.00524722	0.0047286	0.00540293	0.00606796	0.00521054	0.656846	0.353317	0.383861	0.114947	0.154339	0.00733076	0.116686	0.00779283	0.0210606	0.00505051	0.0145047
chr11:47640453-47641457	1004	TRUE	MTCH2	FALSE	TRUE	MTCH2	2	0.943213	0.927223	0.178561	0.0291188	0.0285158	0.126616	0.0502727	0.0946886	0.10205	0.651735	0.351086	0.395207	0.296325	0.160877	0.0141484	0.0840561	0.172004	0.0292735	0.0296834	0.0858571
chr11:47643132-47643668	536	FALSE		FALSE	TRUE	MTCH2	2	0.86964	0.829023	0.0103239	0.0146795	0.00833333	0.00793651	0.0125	0.00892857	0.012312	0.666629	0.431119	0.292018	0.0968575	0.0428192	0.0416667	0.0485863	0.0292735	0.157633	0	0.0294118
chr11:47849090-47850024	934	FALSE		FALSE	TRUE	NUP160	4	0.929579	0.924565	0.0554396	0.0263612	0.0390009	0.061463	0.0437862	0.0354286	0.0262862	0.788429	0.20624	0.557382	0.202295	0.195831	0.0496642	0.248536	0.221301	0.0616402	0	0.0150405
chr11:57647026-57647919	893	TRUE	YPEL4	TRUE	TRUE	YPEL4	0	0.115521	0.0902778	0.938415	0.930887	0.866708	0.83433	0.84254	0.879577	0.847891	0.223604	0.669154	0.574756	0.715885	0.707778	0.912381	0.84186	0.893382	0.901296	0.876568	0.868074
chr11:57710780-57711422	642	TRUE	MED19	FALSE	TRUE	MED19	4	0.826985	0.859128	0.0793922	0.0415834	0.0811436	0.0403628	0.0845486	0.0418301	0.0308378	0.634651	0.462188	0.414994	0.193606	0.120139	0.0539352	0.0546988	0.0671187	0.114298	0.0973653	0.0609986
chr11:59811202-59813218	2016	FALSE		FALSE	TRUE	MRPL16	7	0.92683	0.916496	0.0295935	0.0355432	0.0145585	0.041381	0.0246362	0.021131	0.0181878	0.69442	0.309316	0.366488	0.156507	0.141114	0.028373	0.0289352	0.0654587	0.0346861	0.0203544	0.050429
chr11:60840663-60841782	1119	FALSE		FALSE	TRUE	CCDC86	2	0.888744	0.876342	0.101938	0.0153509	0.070202	0.0504202	0.103747	0.107576	0.0572184	0.666939	0.381289	0.49291	0.257973	0.238252	0.0969615	0.114429	0.119333	0.0585175	0.0862296	0.0585473
chr11:61360185-61361313	1128	TRUE	CYB561A3	FALSE	TRUE	CYB561A3,TMEM138	4	0.859856	0.872513	0.0709355	0.0750996	0.0933668	0.115476	0.114913	0.078971	0.0521164	0.743627	0.456948	0.424193	0.278274	0.151613	0.0610889	0.119356	0.11957	0.0513889	0.0573628	0.0570238
chr11:61391746-61391853	107	TRUE	TMEM216	FALSE	TRUE	TMEM216	1	0.883812	0.896862	0.0128968	0.0214646	0	0	0	0	0	0.773164	0.266667	0.6	0.308333	0.273333	0	0		0.0952381	0	0
chr11:61430949-61431472	523	TRUE	SDHAF2	FALSE	TRUE	SDHAF2,CPSF7	5	0.888982	0.895778	0.0989957	0.0422146	0.0407249	0.5	0.201042	0.108333	0.0884785	0.469697	0.354762	0.422955	0.236364	0.11526	0.0376984	0.0721001	0.2	0.05	0.00892857	0.0868132
chr11:62670501-62671085	584	TRUE	LBHD1,UQCC3	FALSE	TRUE	LBHD1,UQCC3	3	0.843122	0.883333	0.0438902	0.0131119	0	0.021645	0.00618132	0.0123457	0.00416667	0.591875	0.22123	0.4185	0.0921188	0.156822	0.0121753	0.0939614	0.021164	0.0662378	0.00444444	0.0196429
chr11:62677943-62678377	434	TRUE	UBXN1	FALSE	TRUE	UBXN1	0	0.796151	0.820222	0.0037037	0	0.0125661	0.0298611	0.00520833	0	0.00925926	0.586006	0.275334	0.216079	0.118855	0.183295	0.0131173	0.0846154	0	0.0726631	0.00555556	0.0570767
chr11:62679515-62680144	629	FALSE		FALSE	TRUE	UBXN1	3	0.934535	0.842085	0.043254	0.0622807	0.031524	0.0892857	0.0539474	0.0965986	0.0554113	0.61821	0.270346	0.395607	0.267082	0.18235	0.0333333	0.250649	0.133312	0.0489583	0.0332933	0.068877
chr11:63615608-63616967	1359	TRUE	PLA2G16	FALSE	TRUE	PLA2G16	6	0.91342	0.885247	0.110259	0.0390728	0.0217484	0.211835	0.0414116	0.104903	0.110054	0.545039	0.330123	0.396351	0.235802	0.162532	0.101062	0.0607143	0.316797	0.0789305	0.061936	0.135117
chr11:63671966-63672663	697	FALSE		FALSE	TRUE	ATL3	3	0.945001	0.958999	0.0227558	0.0204167	0.0288018	0.0343074	0.0342262	0.0189153	0.0101906	0.719956	0.341238	0.41051	0.0896466	0.180791	0	0.109129	0.0042735	0.167787	0.0112732	0.00992063
chr11:63987142-63987824	682	TRUE	OTUB1	FALSE	TRUE	OTUB1	2	0.845199	0.841851	0.0430627	0	0.0176665	0.0296107	0.0161228	0.0380545	0.0258173	0.687087	0.311932	0.362882	0.193305	0.122281	0.0425352	0.0320821	0.0838613	0.041506	0.0198413	0.0183346
chr11:64166741-64167212	471	FALSE		FALSE	TRUE	MACROD1	1	0.861643	0.879617	0.0650902	0.0368056	0.042549	0.1875	0.0416667	0.025	0.0673203	0.611708	0.328571	0.444372	0.13873	0.0484848	0.0285714	0.0333333	0.0991342	0.0501401	0.0871795	0.0357143
chr11:64811135-64811428	293	TRUE	MEN1	FALSE	TRUE	MEN1	2	0.867394	0.802579	0	0	0.0264637	0	0	0.012987	0.00925926	0.63303	0.289683	0.356397	0.0273449	0.121705	0	0.022096	0	0.090377	0	0.0166667
chr11:64858662-64860146	1484	TRUE	EHD1	FALSE	TRUE	EHD1	2	0.180615	0.0708333	0.910319	0.933755	0.898791	0.873793	0.887782	0.881291	0.906538	0.360401	0.738513	0.624124	0.795499	0.853912	0.910361	0.851734	0.918489	0.907376	0.894749	0.842876
chr11:65042126-65042462	336	TRUE	SAC3D1	FALSE	TRUE	SAC3D1	2	0.943094	0.927083	0.0699228	0.00438596	0.0133916	0.0400585	0.0213675	0.0204082	0.0405177	0.707511	0.187372	0.475742	0.17795	0.195656	0.0153846	0.197932	0.078355	0.125179	0.0151099	0
chr11:65115595-65116697	1102	TRUE	TM7SF2,ZNHIT2	TRUE	TRUE	ZNHIT2	0	0.916817	0.925038	0.0833333	0.101786	0.0812343	0.112312	0.107179	0.0562493	0.082123	0.64363	0.364301	0.475923	0.235301	0.230245	0.089484	0.0736789	0.204238	0.0917265	0.0573575	0.0788646
chr11:65118097-65118415	318	FALSE		FALSE	TRUE	ZNHIT2	1	0.929488	0.889599	0	0.0680556	0.00294118	0.0515625	0.0310458	0.028083	0.0130719	0.706389	0.394911	0.632107	0.157867	0.251173	0.0416667	0.213776	0.0654295	0.0477824	0.0313957	0.0500255
chr11:65260981-65261365	384	FALSE		FALSE	TRUE	POLA2	4	0.821266	0.761334	0.0732895	0	0.0461205	0.0674603	0.15253	0	0.041698	0.529731	0.263757	0.426868	0.186278	0.223119	0.056213	0.117334	0.108198	0.164958	0.134113	0.151709
chr11:65710921-65711080	159	FALSE		FALSE	TRUE	KAT5	2	0.940152	0.886685	0.0431818	0.010101	0	0	0	0	0.01	0.686939	0.358442	0.386871	0.148954	0.141575	0	0.153524	0	0.023088	0.00826446	0.0444444
chr11:65721200-65721670	470	FALSE		FALSE	TRUE	RNASEH2C	3	0.837171	0.853732	0.0622116	0.0439216	0.0828396	0.021164	0.0565657	0.0958333	0.0977193	0.533968	0.361065	0.35914	0.205635	0.225483	0.0809524	0.0668367	0.113542	0.0630592	0.032967	0.12381
chr11:65960646-65961013	367	FALSE		FALSE	TRUE	SART1	3	0.935076	0.935675	0.136655	0.0277778	0.084768	0	0.0725	0.133333	0.0828072	0.895105	0.316789	0.316325	0.224916	0.400992	0.13456	0.239286	0.308497	0.110366	0.0720899	0.0714286
chr11:66003403-66004325	922	TRUE	BANF1	FALSE	TRUE	BANF1	0	0.917062	0.871791	0.112646	0.0372437	0.0220965	0.0492063	0.0333153	0.0663029	0.0902174	0.627382	0.440493	0.395507	0.272133	0.275547	0.0142496	0.0535827	0.064411	0.0342105	0.0281385	0.0704482
chr11:66592159-66592677	518	TRUE	CCDC87	TRUE	TRUE	CCS,CCDC87	0	0.896825	0.884524	0.18	0.062963	0.0441964	0.0609375	0.015	0.0389326	0.0880845	0.587369	0.41173	0.413947	0.120591	0.211971	0.0647129	0.120483	0.144951	0.0977576	0.0634722	0.0981944
chr11:66676534-66677060	526	TRUE	RBM4B	FALSE	TRUE	RBM4B	0	0.893033	0.77012	0.0254125	0.00555556	0.011714	0.0342857	0.00694444	0	0.0385802	0.560955	0.184741	0.438238	0.207574	0.0922419	0.0232183	0.0333995	0.0245791	0.015	0.0127273	0.0399464
chr11:66745760-66746927	1167	TRUE	C11orf80	FALSE	TRUE	C11orf80	5	0.919394	0.949282	0.0444284	0.0166667	0.0443866	0.027619	0.0266082	0.067316	0.0502101	0.592705	0.335026	0.343657	0.10247	0.133861	0.0638641	0.0667989	0.135747	0.0198208	0.00802901	0.0517136
chr11:67509417-67509629	212	FALSE		FALSE	TRUE	CDK2AP2	1	0.915085	0.972987	0.0674908	0.0733333	0.0967949	0.042735	0.02	0.00826446	0.0562771	0.753968	0.196429	0.4	0.165049	0.199874	0.11369	0.0475691	0.224553	0.0803225	0.0138889	0.0618132
chr11:68119528-68120142	614	TRUE	CHKA	FALSE	TRUE	CHKA	2	0.856395	0.828042	0.0165253	0.00810968	0.00623737	0.0135185	0.0047619	0.00584795	0.0166667	0.498788	0.187311	0.40871	0.120842	0.140952	0	0.163897	0.00793651	0.0592593	0.00396825	0.0168254
chr11:68272670-68274442	1772	FALSE		FALSE	TRUE	C11orf24	4	0.819534	0.861863	0.041085	0.0171633	0.00682125	0.0306358	0.00390625	0.100992	0.014487	0.544103	0.298951	0.332833	0.173281	0.0858312	0.00644841	0.0876991	0.0156276	0.0277778	0.0281831	0.0587565
chr11:70365104-70365750	646	TRUE	PPFIA1	FALSE	TRUE	PPFIA1	0	0.0256566	0.022449	0.936558	0.911066	0.877618	0.895238	0.915873	0.922039	0.89315	0.293017	0.662252	0.587573	0.787005	0.778257	0.867323	0.749756	0.888023	0.887159	0.944281	0.926939
chr11:72078584-72079624	1040	TRUE	NUMA1	FALSE	TRUE	LRTOMT,NUMA1	1	0.867001	0.842963	0.068639	0.0350006	0.0608606	0.0541667	0.0642361	0.125	0.0969729	0.654595	0.435069	0.344523	0.34024	0.135607	0.0160266	0.253306	0.0933742	0.0753036	0.0535498	0.0645578
chr11:72081239-72082050	811	TRUE	LRTOMT	FALSE	TRUE	LRTOMT,NUMA1	2	0.892465	0.857498	0.0551491	0.0236842	0.0565902	0.0393939	0.036075	0.0694835	0.0451895	0.541887	0.345202	0.500856	0.130297	0.178211	0.040404	0.190306	0.106926	0.0840173	0.0469551	0.0661185
chr11:72434894-72435906	1012	FALSE		FALSE	TRUE	CLPB	4	0.80469	0.839108	0.0225921	0.0264762	0.0142162	0.0715686	0.00617284	0.0146684	0.0455052	0.623872	0.239158	0.349459	0.14521	0.181101	0.0266608	0.00952381	0.00584795	0.0637942	0.0153846	0.0321637
[truncated: 1,279 more rows]

## Sheet: Table S6 (Lujan et al DMRs)
Table S6: WGBS methylation values for the Lujan et al. 2019 DMRs
[truncated: 218 more rows]

## Sheet: Table S7 (NC vs. NMO DMRs)
Table S7: Annotations and WGBS methylation values for the NC-NMO DMRs
[truncated: 104 more rows]

## Sheet: Table S8 (Primers)
Table S8: Primers for generating amplicons for targeted bisulfite-sequencing
[truncated: 37 more rows]

[truncated: 7 more sheets: Table S9 (WGBS subset CpG), Table S10 (Stat WGBS subset), Table S11 (DBS 17 DMRs), Table S12 (Statistics), Table S13 (H19 CpG sites), Table S14 (CpG3 TG group), Table S15 (H19CpG Statistics)]
